# Supplementary material for: Altered plasma metabolite levels can be detected years before a glioma diagnosis
Source: JCI Insight. 2023 Oct 9;8(19):e171225. doi: 10.1172/jci.insight.171225 (PMC10619434; doi:10.1172/jci.insight.171225)
Supplement: Supporting data values [file jciinsight-8-171225-s064.xlsx]

## Sheet: Information
Supporting data values associated with the article and supplemental material
NOTE: The sample numbers (e.g. NSHDS123) and metabolite numbers (e.g. Metabolite456) have been given randomly in each tab and do not represent a specific sample, case-control pair, or metabolite throughout this document.
Tab/Figure	Data descirption
Figure 2	(A-B) Data used for creation of UMAP plot. A. Batch normalized data, scaled to unit variance. B. Effect matrix of matched case-control pairs, scaled to unit variance. (C) Data used for volcano plot, calculated from effect matrix of NSHDS case-control pairs within eight years to diagnosis (n=130).
Figure 3	Log2 fold change for metabolites in case-control pairs. TTD = Time to diagnosis.
Figure 4-6	Data used to construct ROC-curves, calculate AUC and p-values. Predicted Y values from OPLS-EP model generated from case-control pairs <8 years to diagnosis (n=130) and the panel of 20 metabolites. Class: Class belonging of case-control pair. Yhat: Predicted Y-value from OPLS-EP model.
Figure 7C	Log2 fold change for metabolites in NSHDS case-control pairs <8 years to diagnosis (n=130). TTD = Time to diagnosis.
Supplemental Figure 1	(A) Quantified lactate levels (μM) from targeted analysis and relative amounts from untargeted analysis. (B) Log2 fold change values for lactate in case-control pairs in NSHDS, quantified and relative amounts. (C) Log2 fold change values for lactate in case-control pairs in NSHDS, quantified, relative amounts and predicted quantified amounts. TTD = Time to diagnosis.
Supplemental Figure 2	(A) Data used for volcano plots, calculated from effect matrix of NSHDS case-control pairs within two years to diagnosis (n=28). (B) Data used for volcano plots, calculated from effect matrix of EPIC case-control pairs within two years to diagnosis (n=28).
Supplemental Figure 3	Log2 fold change for metabolites in NSHDS case-control pairs <8 years to diagnosis (n=130). TTD = Time to diagnosis.
Supplemental Figure 4	Log2 fold change for 2-hydroxyglutarate in case-control pairs, for all glioma, glioblastoma, and non-glioblastoma . TTD = Time to diagnosis.

## Sheet: Figure 2A
Sample	Metabolite1	Metabolite2	Metabolite3	Metabolite4	Metabolite5	Metabolite6	Metabolite7	Metabolite8	Metabolite9	Metabolite10	Metabolite11	Metabolite12	Metabolite13	Metabolite14	Metabolite15	Metabolite16	Metabolite17	Metabolite18	Metabolite19	Metabolite20	Metabolite21	Metabolite22	Metabolite23	Metabolite24	Metabolite25	Metabolite26	Metabolite27	Metabolite28	Metabolite29	Metabolite30	Metabolite31	Metabolite32	Metabolite33	Metabolite34	Metabolite35	Metabolite36	Metabolite37	Metabolite38	Metabolite39	Metabolite40	Metabolite41	Metabolite42	Metabolite43	Metabolite44	Metabolite45	Metabolite46	Metabolite47	Metabolite48	Metabolite49
NSHDS1	0.721347	8.16559	0.104868	0.595939	3.01085	2.75762	1.98681	0.265217	1.13891	1.94647	3.7964	2.18174	5.34249	3.01611	1.7701	0.0192441	0.867438	2.05577	1.15244	0.8467	0.541947	1.40649	1.21878	2.45284	2.29107	1.70725	3.14776	1.94408	1.18488	4.44976	0.26312	1.71558	4.54078	1.3213	4.28615	1.70792	2.65425	2.46964	3.74013	1.05872	0.393995	1.00758	0.935489	0.13887	0.610464	1.83085	2.59672	0.334724	5.87771
NSHDS2	1.20428	8.62394	0.730536	0.879566	6.63013	2.11179	0.852531	0.962706	0.539713	1.84267	5.08389	1.77824	5.5074	5.2165	1.7785	0.0483816	0.773573	0.967428	1.98052	1.10869	0.588327	0.708253	1.93354	2.25511	1.56902	1.238	3.36614	4.2989	1.69444	6.0081	0.376926	2.16449	5.11466	3.67265	5.07497	1.38451	3.01822	2.0591	1.35298	1.52532	0.106864	1.54622	0.816258	0.125457	1.03864	1.61603	0.524397	0.456655	4.01762
NSHDS3	2.16741	8.14752	1.62608	0.493897	6.41329	1.69988	0.0610122	0.362102	1.21783	0.464669	5.28755	2.89155	4.98054	4.33511	1.4452	0.0367957	1.54441	1.35534	2.18795	1.11507	1.11965	0.050016	0.982682	2.82628	2.01284	2.47391	3.14902	2.39437	0.813546	3.27596	0.30359	1.58683	4.23408	1.84579	5.28906	1.89605	2.45561	1.71033	1.93119	1.0998	0.362435	0.899689	0.944761	0.612112	0.66887	2.72959	1.43622	0.259852	5.84615
NSHDS4	0.803078	9.27421	0.319969	0.74082	4.98897	2.68646	0.0610122	0.941757	0.289314	0.658212	4.27054	2.56737	4.93234	4.90341	1.97792	0.050136	0.272606	3.67584	2.55519	0.93048	0.697936	0.714958	1.75955	2.25984	0.706279	1.08821	2.78123	3.65734	1.85353	5.45056	0.513093	0.0623282	3.96401	1.97447	4.35209	3.13914	2.25122	1.66675	1.68677	1.1571	0.143278	1.20048	1.15054	0.143093	1.39498	1.07674	0.813378	1.98537	4.04992
NSHDS5	1.25273	9.23978	0.162365	0.803916	6.08267	3.09976	1.0812	0.494319	1.6843	0.854789	5.08546	3.32152	7.83836	4.32248	1.80794	0.0646844	0.412266	0.665233	1.75464	1.71794	1.67366	2.37069	1.11315	3.2482	5.97668	1.65055	2.86205	4.00031	1.38836	4.6898	0.419119	7.55533	4.27584	1.18721	5.26966	1.00489	1.80565	2.71136	5.15687	3.98424	0.120865	1.23519	1.62295	0.388661	0.634751	1.81194	2.3474	0.220027	3.94793
NSHDS6	1.63407	8.62438	0.765813	0.855422	4.87785	2.52089	0.889242	0.375653	1.15352	0.488332	5.55199	1.20854	3.65731	5.26895	2.19015	0.0463226	0.472397	0.495444	2.91085	2.48458	1.38485	0.050016	1.08435	2.58449	0.662596	2.17715	2.18032	2.51034	1.57667	3.23123	0.126476	0.639659	3.6582	1.70145	4.95511	1.00994	2.07483	1.91553	0.76295	2.13503	0.112072	0.736348	1.64167	0.221214	0.701269	2.42218	1.61221	0.285537	4.18399
NSHDS7	0.940306	9.29934	1.08887	1.0173	5.40882	4.75062	0.73315	0.939199	4.55325	1.01083	5.56049	1.5327	3.03016	6.74243	1.7342	0.0476021	0.199243	0.273132	1.75925	1.58926	2.42856	1.11187	1.53042	3.31386	2.21815	3.94161	2.91615	1.65453	1.08408	3.59739	0.613337	2.03434	6.86575	2.48987	5.07024	3.26365	2.29558	2.67643	1.4733	3.6202	0.259822	1.30528	0.821307	2.17751	1.13576	2.50967	2.05048	0.113319	3.14678
NSHDS8	1.33244	9.24729	0.761359	0.782552	4.94495	2.31916	0.861406	0.474382	1.00616	1.34194	4.81304	1.18593	4.80324	4.6832	1.81251	0.0486773	0.383258	1.0275	2.13846	1.5469	1.02821	0.17284	1.23296	2.23222	1.03952	1.19236	3.4865	3.27277	0.57571	4.27696	0.448055	0.0623282	4.50479	1.4285	5.00068	3.31696	3.11637	3.25826	2.27845	1.10214	0.251947	0.997295	0.47438	0.871452	0.620382	1.55042	1.47541	0.864025	4.68131
NSHDS9	1.43755	7.54901	1.17561	1.10131	7.04874	3.38936	0.940404	0.59868	1.36156	0.792783	5.65573	2.91096	4.58471	5.72306	1.54409	0.0320939	0.342377	0.782817	2.41542	2.33529	2.29461	0.050016	1.39776	2.83024	1.44564	1.72479	2.66018	2.47691	0.789856	3.75663	0.545152	2.08141	4.0519	2.1828	6.339	2.48392	2.20908	2.75488	0.0637184	3.96791	0.286662	1.09986	0.681298	0.303339	0.518778	1.97294	2.06147	0.19874	4.17123
NSHDS10	1.59288	9.40193	0.433126	1.02025	4.48242	3.52307	0.934157	0.496176	0.513811	0.809368	5.46073	0.903654	5.05256	4.54068	1.41844	0.0456504	0.694099	3.84538	1.59479	2.25476	0.132364	1.11815	0.87416	1.96175	1.00901	2.21768	2.15554	2.62038	0.982089	5.80061	1.85545	2.10209	4.86175	0.101332	4.52913	2.37248	2.91887	2.22884	1.91015	5.43668	0.065099	2.43107	1.87318	0.442224	2.27075	0.955866	0.674892	0.86176	4.43444
NSHDS11	1.60281	9.58959	1.2629	1.76766	5.28157	3.27871	3.9847	1.0102	1.20804	3.82052	5.36378	1.36651	5.06163	4.82761	1.93384	0.060048	0.682931	1.11847	2.65348	3.02061	3.54139	1.03599	3.59433	4.04597	2.31639	2.27863	2.2206	3.66831	1.30817	4.74297	0.552763	1.43711	4.83064	0.772834	5.04875	0.998301	2.21368	3.04335	1.12907	3.28546	0.15927	1.65667	1.87016	0.363192	1.09987	2.11296	4.63634	0.331025	7.95474
NSHDS12	1.61258	7.78071	0.41159	1.3017	5.76284	2.51115	1.05417	0.817518	0.521217	1.80827	4.36293	1.73366	6.3106	4.67002	2.20368	0.0855691	0.600678	0.323438	2.07068	0.682332	1.27969	0.974238	1.17849	2.28518	3.53771	1.88241	3.0587	4.34627	1.04714	4.66944	0.284584	0.62176	4.9352	1.5583	4.61454	1.81226	3.02168	1.8568	3.10931	2.71309	0.0569012	1.70017	3.08162	0.107246	0.835793	1.61327	0.717797	0.277364	3.59238
NSHDS13	3.27902	9.71706	0.154396	0.716945	5.74096	2.46449	1.11493	1.41069	0.330015	1.33836	5.76227	1.98444	6.84791	6.35858	1.63379	0.0347554	0.505032	0.522492	1.84596	2.28242	1.53882	0.050016	1.42546	3.26004	1.46405	1.92103	4.99419	4.22296	0.497835	5.18695	1.65111	0.837491	4.53617	1.93151	5.44586	3.69606	2.8044	3.65435	1.70306	1.17338	0.220741	0.90458	1.51987	0.242974	0.619445	2.16138	2.87976	0.383539	5.07696
NSHDS14	0.703091	8.84124	0.925892	1.02631	5.16938	3.0428	0.692065	0.393465	1.41498	0.509594	3.78162	1.9001	3.70955	3.61308	2.37392	0.0627605	0.387553	1.50864	0.587684	0.38236	1.01323	1.74107	0.752531	1.79969	2.39205	1.27448	2.47548	2.13498	1.86256	3.04699	0.313486	0.475139	4.98455	2.72107	6.47631	1.11562	1.96513	1.78855	1.44627	2.2317	0.0417398	1.07124	1.94744	0.0760559	1.0323	1.14217	1.2782	0.288026	4.25442
NSHDS15	1.27175	9.47098	0.172678	0.865459	6.85419	5.02448	0.503913	1.16346	0.60455	0.914451	6.17933	2.96946	6.4527	4.89776	1.67349	0.0334085	0.475577	0.357734	2.09522	3.60894	0.540595	0.486356	0.641157	2.51845	0.633559	1.32127	3.04425	4.30823	2.34972	6.52299	0.314434	2.67262	5.10135	2.20153	7.66834	1.59926	3.27679	2.39954	1.57086	1.87463	1.27936	1.12815	0.747346	0.439103	0.714434	1.79384	0.97127	0.119881	4.66065
NSHDS16	1.95604	7.0522	0.154454	0.350165	7.49148	1.94536	1.27901	0.555271	1.01697	1.54837	4.28115	3.51085	4.74898	5.0392	1.09153	0.046802	0.233918	0.954624	1.06279	1.51061	0.249755	0.484396	2.30058	2.91243	0.855015	2.78281	2.64354	2.76091	0.432747	3.35333	0.394496	2.47673	3.65837	2.70958	6.09082	1.46997	2.1222	2.4244	2.40455	2.60492	0.112179	3.35825	1.1812	1.34698	2.15057	2.79793	1.49144	0.506093	3.98624
NSHDS17	1.86955	8.66703	0.042425	0.657986	5.93771	1.68861	0.969558	0.2598	1.37503	0.314797	4.29997	2.17268	3.56087	4.94972	1.36649	0.0339912	0.379623	0.400899	2.76874	2.41337	3.77847	0.782015	1.34225	1.58831	1.40464	1.71474	2.50663	1.7162	1.75798	2.8641	0.257936	0.437633	3.12832	1.74291	5.18443	1.75911	2.07229	3.48955	1.24183	3.54486	0.11245	2.33222	1.43396	0.521049	2.12405	0.566764	2.01211	0.423058	3.49644
NSHDS18	2.78893	7.59281	0.72985	0.911233	5.45681	1.6371	0.0610122	0.364594	0.688193	0.461463	5.73505	1.83485	5.72309	4.18484	1.9532	0.0167226	0.452607	1.8269	2.08974	1.03717	1.37736	1.86065	1.25841	3.0852	1.79712	2.45815	3.27678	2.2949	0.418087	4.69345	0.521536	0.0623282	4.12315	2.83747	4.20276	4.34693	3.18088	2.61314	1.60024	1.79966	1.21019	2.13181	1.84621	0.802385	0.870543	3.90293	2.10179	1.20819	4.92124
NSHDS19	2.04408	7.28689	1.57023	1.3125	6.15363	2.97188	1.07904	0.697948	0.506099	1.45195	3.82925	3.02905	5.04149	3.8365	1.30258	0.0423485	0.494105	0.309329	1.841	0.783999	1.07558	0.22791	0.879953	3.75491	0.491634	1.25784	2.10122	2.13009	0.958537	4.20068	0.483913	1.00749	4.08652	1.57484	5.74068	1.22908	2.90029	2.12261	2.14959	1.08516	0.0103459	0.931781	1.64181	0.144556	0.724415	1.51895	0.538449	0.150212	4.80466
NSHDS20	3.43069	10.1239	0.410883	1.44538	6.1815	2.95843	0.899504	0.439515	1.60973	0.678164	8.42245	2.54571	4.17679	4.99265	2.4469	0.0337146	0.42902	1.09024	3.73985	1.86873	1.49993	0.050016	1.81034	3.5836	3.59638	1.41608	2.9206	4.40495	2.41139	4.15983	0.638145	0.0623282	5.79461	2.03355	4.83653	1.71812	2.878	3.4846	3.36649	2.65135	0.092421	1.31786	2.17582	0.806068	0.910491	2.61757	2.39161	1.27173	5.69475
NSHDS21	2.02908	7.60521	0.619396	1.67391	3.99986	2.8837	1.32459	0.655017	1.1933	0.31353	4.7752	1.29376	5.21101	4.97355	1.54995	0.0541016	0.482879	1.55726	1.17928	0.758299	0.565189	1.37399	1.05197	3.90533	1.26866	1.8002	3.51952	2.62584	1.08139	4.15767	0.762906	0.722946	4.31945	3.31214	5.22346	1.85671	2.35512	2.07314	1.87782	2.2161	0.485025	1.88229	2.42659	1.6033	1.82023	1.97701	0.602048	0.504801	4.73721
NSHDS22	4.30431	8.37005	3.00934	0.499608	4.11373	3.58429	3.03121	1.25557	0.699818	1.53372	5.99851	3.4022	7.41195	4.89245	2.45095	0.0659317	1.22884	2.08772	1.96152	1.35576	2.59841	0.732135	2.4829	4.7657	1.73581	3.07147	2.6529	3.01372	0.923403	9.10315	1.24326	2.90578	4.23982	1.60894	6.39927	4.15717	2.78849	2.70696	6.94195	1.90143	1.58693	1.25806	1.29453	0.479354	0.929297	0.683052	1.76016	1.20024	4.70475
NSHDS23	1.9339	9.52165	0.536074	1.38457	7.96638	2.95994	1.60467	0.255856	0.857448	0.387357	5.1969	2.09433	3.91234	5.3622	2.14775	0.0632666	0.278349	0.154738	1.22826	2.79227	0.879676	1.78773	1.20258	2.03418	1.87583	1.15681	3.68795	3.70112	0.805114	4.83124	0.644874	1.15853	3.52648	3.01402	5.21013	1.92519	2.14106	2.63952	1.57509	2.53621	0.0103459	1.14923	0.831182	0.31321	0.905488	2.32702	1.78119	0.135821	4.09761
NSHDS24	1.00924	8.44802	1.13813	0.998021	4.71353	1.90471	1.33439	0.686348	1.02156	0.358805	4.03392	2.36408	5.19069	4.91343	1.73383	0.0256868	0.880076	2.73571	1.93241	2.19843	1.19392	0.78032	1.57609	3.56827	1.61598	2.0918	2.86214	2.1909	0.99025	6.12057	0.940363	1.62954	5.51398	2.46369	4.85474	0.984943	3.15756	2.54726	4.01439	1.67128	0.528469	2.80073	1.07326	1.25383	1.19144	2.53479	1.35607	0.758097	5.3433
NSHDS25	1.61855	9.59731	0.7171	0.773557	4.09629	2.30439	1.38649	0.593075	0.984208	0.926009	3.29346	1.87864	3.87284	4.22312	2.0969	0.0384506	0.520086	0.325802	1.68256	0.335959	1.20643	0.447748	1.05449	2.33072	1.33963	1.45409	2.1959	2.17227	1.33352	4.38502	0.642506	2.07781	4.60418	1.638	5.35802	1.51516	2.51455	2.16839	1.61248	1.1938	0.0734771	0.828367	0.893995	0.500263	0.674178	1.56818	1.03736	0.246797	3.26334
NSHDS26	2.54148	11.833	1.1396	0.998602	5.75322	2.45174	0.931801	0.575021	1.00916	0.471885	5.64194	3.2446	6.11575	6.42718	2.16292	0.0212813	0.607878	2.43998	3.0572	0.716352	2.21588	0.783329	1.90707	3.75613	1.55994	1.5862	2.71094	4.31446	0.49112	6.41124	0.662593	2.45145	3.36157	2.01411	6.43705	1.54051	3.01929	3.14726	2.32458	2.2934	0.299903	2.16326	1.14298	1.96946	0.659227	2.80321	1.32796	2.24198	4.38692
NSHDS27	2.72166	10.7872	1.70409	0.681453	6.34626	2.71102	1.16475	0.670209	1.17819	0.858709	5.01898	2.02604	6.03084	5.59415	2.35538	0.0449845	0.641683	0.646313	2.21492	1.66543	0.732792	0.636484	1.09377	2.81014	1.20355	3.80791	3.33682	3.0147	1.14799	5.60035	0.298857	0.751661	5.06551	3.43674	4.94875	3.12535	3.06172	1.9871	3.85332	1.64102	0.110837	1.07874	1.16776	0.207433	1.13351	1.89472	1.01036	0.284106	2.93916
NSHDS28	1.95399	9.03226	0.197371	0.964838	4.93817	3.33129	0.395504	0.0521015	1.01264	1.17466	5.33133	1.78063	4.10094	3.99288	2.17349	0.0244859	0.403208	0.42913	2.94531	0.787875	1.07725	2.94029	1.30494	2.96276	2.6361	1.72021	2.70691	4.26256	0.601483	4.57046	0.112304	4.25066	3.70386	2.71096	5.49008	3.57715	3.05932	2.46203	1.93432	1.25432	0.151956	0.95173	1.10957	0.579736	0.494216	1.87753	2.00274	0.15363	4.38454
NSHDS29	2.11008	10.0576	0.555381	1.27743	6.29583	2.38209	1.54621	3.34238	1.06236	0.499343	5.2029	4.40451	6.07632	7.42081	2.19549	0.0510845	0.371849	0.829291	1.80076	0.531496	2.018	0.050016	1.3099	2.90719	0.686295	1.61129	3.86986	3.35079	2.45642	3.28379	3.07188	0.420573	7.30239	2.11275	5.58107	1.53483	2.69121	1.69865	4.08776	3.02503	0.0316295	0.777993	1.54358	0.111955	1.0259	1.63606	1.84816	0.367622	4.03431
NSHDS30	0.746301	6.01908	0.833389	1.76343	5.60059	1.77106	1.50656	0.335069	0.674566	0.403866	3.38096	2.5218	4.75311	3.42479	1.45172	0.0731723	0.594827	1.15248	0.620402	1.69233	0.959993	0.712865	1.37228	0.585783	0.822037	2.03336	3.40842	2.65378	0.346138	3.99166	0.251134	0.0623282	4.36002	3.36314	7.00415	1.88846	2.16202	1.49071	1.25575	0.788478	0.732454	1.28957	1.31982	1.68486	0.691175	1.56877	1.44186	0.234706	5.11468
NSHDS31	2.16264	9.82384	0.676517	0.725991	5.42064	2.58904	1.54956	0.365409	0.855418	0.882854	3.79443	2.33546	5.41067	4.8078	2.21664	0.0627592	0.399175	0.88267	2.67196	1.45813	1.29307	0.817276	1.22237	2.85263	1.32219	1.36292	1.67814	4.36618	2.44248	4.42537	0.375572	1.07683	5.24792	2.0943	5.70693	1.64131	1.87424	2.64141	4.36444	2.17552	0.238496	0.807566	2.16728	0.0436316	1.30462	1.08452	1.87694	0.171464	5.18253
NSHDS32	0.900655	11.0919	1.43869	1.71607	5.16058	1.21737	0.472684	1.3071	1.15195	0.719493	5.58982	1.77003	5.50258	4.76323	1.73856	0.047002	0.526443	0.252798	5.56235	3.9419	0.855432	4.12633	0.986825	2.19473	2.66037	1.38234	3.38446	2.9903	0.361753	4.19584	0.493728	0.0623282	4.10612	1.29708	4.27987	2.94988	2.88208	2.79864	0.984527	1.0994	0.30699	1.20711	1.66477	2.54198	0.891246	1.28589	0.919603	0.136858	5.08843
NSHDS33	0.782056	8.37037	1.11277	0.684535	5.30503	2.28444	0.999909	1.29062	0.486871	0.90785	4.56134	2.64853	4.49267	4.68394	1.59924	0.0313409	0.504684	0.235084	1.60837	2.37921	0.434005	0.050016	0.666474	1.61532	1.07045	0.761831	2.29132	2.52974	0.792515	4.5921	1.46676	0.0623282	6.12949	2.09446	6.75827	2.27949	1.65026	3.57702	1.04401	1.58674	0.114232	1.08108	0.40478	0.174582	0.625253	1.56378	0.977451	0.123386	4.50786
NSHDS34	1.40407	8.19466	2.78926	1.07586	5.10214	2.30741	0.541018	0.0521015	1.31369	0.204505	4.68952	1.45426	5.23254	3.38154	1.57862	0.0238142	0.588435	0.636959	1.9712	0.320213	0.333588	0.561391	1.2419	2.80787	1.26321	1.6842	4.46348	3.02639	1.19588	4.04336	0.51961	1.93153	5.49503	2.10595	5.93382	0.939463	2.20399	2.82706	1.7593	3.19115	0.0413694	0.749858	2.01381	0.238851	0.610859	1.96724	0.894773	0.162474	3.73477
NSHDS35	1.86927	8.90709	0.257709	0.625841	5.8477	5.29926	0.760918	0.991772	0.903456	0.629204	5.75087	2.50248	4.92881	6.16312	1.42232	0.0572238	0.763071	0.992942	1.54351	0.627534	1.02339	0.982717	1.33354	3.22094	1.12393	5.35031	3.467	3.03376	1.06345	4.28315	0.749336	0.0623282	5.67392	4.71079	5.10496	2.83969	2.33145	3.25559	2.02482	2.49346	0.222895	1.79796	0.928947	0.161941	1.89044	1.68118	0.481715	0.293007	3.265
NSHDS36	1.49744	7.5241	0.135114	0.32413	4.93297	1.91296	0.623398	0.219523	0.757581	0.887823	4.11967	2.04267	5.11416	3.041	0.922688	0.0916764	0.829904	1.97307	0.710779	1.15014	0.722427	0.697797	1.58322	3.08652	1.34879	3.50687	2.55755	2.70106	0.361351	3.67937	1.16555	0.383208	5.34738	2.95425	5.55482	3.08144	3.19155	2.03012	1.60745	2.43867	0.333791	4.3522	0.980609	1.64648	1.52095	2.11697	1.03881	1.0165	3.41371
NSHDS37	1.68874	7.99954	0.797829	0.723577	5.4701	1.75653	1.54014	0.546392	0.79853	2.27185	5.21504	4.49613	5.44396	4.53242	2.1434	0.0197841	0.767696	0.49953	2.7825	1.26223	1.37053	0.050016	1.43719	3.73688	1.51748	1.37935	3.1331	3.96697	0.352682	5.12119	0.742637	0.972669	4.45193	1.32565	4.7987	4.7502	2.784	3.49546	3.43254	1.84141	2.64426	1.73447	0.815714	1.20529	0.845136	2.22286	2.31724	0.29574	4.38215
NSHDS38	1.60421	9.57666	0.939239	0.997559	4.81445	1.71264	0.0610122	0.470414	0.743705	0.244126	5.53045	1.08536	5.8137	4.03329	1.56567	0.148941	0.349553	1.71298	1.93697	1.41648	0.884625	0.87798	8.91086	3.2247	1.04903	1.88213	2.59374	3.57854	3.27677	3.90451	0.664627	0.804061	4.25536	2.70828	6.14884	2.09208	2.57111	3.17625	4.05722	1.80684	0.216471	2.13666	1.44905	3.33263	2.63717	2.95957	1.97479	0.39844	4.8685
NSHDS39	1.53077	9.00892	0.938712	0.143671	5.24153	3.49631	1.10331	0.416778	0.379459	1.00929	4.25849	1.88064	5.67824	4.59021	1.55529	0.0361109	0.67399	0.614261	0.644435	1.364	1.03647	0.050016	1.99475	3.80213	1.93851	2.0423	2.26011	2.83064	1.20064	3.27341	1.01272	1.72664	4.84234	4.88071	6.12465	2.10203	3.89817	1.07137	2.46783	1.72651	0.2455	1.42982	2.59872	1.80201	0.965341	0.501348	1.38749	0.154938	3.44106
NSHDS40	1.55109	9.17545	1.11589	0.622703	4.54988	3.22236	0.0610122	0.546182	1.41886	2.07643	4.98006	1.00241	4.63611	5.06838	1.5229	0.0543093	0.5181	0.672536	1.55335	2.41401	1.05481	0.178759	1.62278	2.35293	2.21511	2.79128	3.8004	2.61823	0.784991	4.39911	0.428134	0.0623282	4.89042	1.32858	5.39941	1.19327	3.01241	2.16093	1.21136	2.13743	0.153818	1.08084	0.474126	0.194985	0.880538	2.04401	1.08574	0.155666	4.16694
NSHDS41	2.97411	10.3039	0.388375	0.583658	7.16843	1.96271	1.27517	0.48107	0.477916	2.5501	6.33991	2.97643	5.79648	5.95059	1.41039	0.0865274	0.461606	2.04143	2.31634	4.0296	0.033624	0.748434	2.59465	3.22455	0.834919	1.4567	2.89104	3.79699	1.63045	5.54148	0.410719	1.8941	5.7272	3.17164	5.57318	2.26053	2.58045	2.30588	1.93993	2.02205	1.01465	5.23825	1.54802	1.1447	4.49471	0.675384	1.44225	0.689871	4.84583
NSHDS42	0.76582	8.36813	0.450138	0.143671	4.07799	1.41165	1.25436	0.564483	1.24394	1.15546	4.49828	1.173	3.05154	3.72447	1.79047	0.0188846	0.769985	0.194855	1.16519	0.886213	2.05149	2.19617	1.19981	0.585783	3.00479	0.927602	1.36482	1.37637	1.39443	3.50225	0.231359	0.826449	3.23283	2.01445	5.04049	1.87194	3.87885	3.14642	1.66734	2.29249	0.111206	1.27761	1.46427	0.088214	0.971595	2.19082	2.00998	0.148558	3.5232
NSHDS43	1.49444	8.65454	1.2884	1.37898	4.35522	1.62179	0.595029	0.323931	0.637308	0.0202146	4.94422	2.22868	5.48452	5.24584	2.05575	0.0325478	0.519914	0.49667	2.29138	2.04909	0.891346	1.44421	0.938929	3.31959	1.98607	1.87548	1.40767	2.52093	1.08139	5.06016	0.14916	0.47468	5.25117	1.98433	6.03217	1.94114	2.74431	2.52838	2.87735	1.09476	1.56505	1.61785	1.19092	1.22673	0.996601	1.87021	1.05669	0.211336	5.27499
NSHDS44	1.50885	8.37122	1.04552	1.11953	4.99099	3.6662	1.81989	1.42172	0.428974	1.09332	5.1118	2.60807	5.63534	5.62119	2.1524	0.0252307	1.04363	0.266229	2.0303	2.69476	0.637275	0.740055	1.14963	3.74556	1.11872	1.8953	3.41481	4.61528	0.692292	3.85145	1.53113	0.497496	4.90494	0.931028	4.6737	1.59362	2.12048	2.84209	1.88945	4.58044	0.133076	0.747282	0.721204	0.604233	0.737433	2.17928	2.10718	0.115728	3.93944
NSHDS45	3.19167	9.54031	2.94273	1.04437	5.78459	4.58433	0.49239	1.36426	1.20992	2.23097	7.28639	3.52283	3.62404	4.10873	2.22071	0.0468117	0.353512	0.522467	3.00666	1.61021	2.0595	0.978937	1.43089	2.49073	1.16367	1.51039	2.22941	3.47522	2.14983	2.71348	0.854361	1.97785	3.66553	0.631152	5.69557	1.63071	2.00601	4.02045	0.791009	6.40837	0.333239	1.56395	0.726524	0.342442	1.54729	1.99363	4.43077	0.0950021	4.20387
NSHDS46	1.73009	7.93399	2.98397	0.637567	5.74934	2.26205	1.60759	0.913371	0.60268	0.466086	4.9792	2.60654	4.93799	5.51954	1.62224	0.052902	0.443486	0.304402	3.93002	2.20265	0.688029	0.050016	1.15823	2.19162	1.14115	1.17461	3.30577	2.64816	1.12149	4.35624	0.386175	0.491747	5.60169	1.44665	4.27615	1.53865	2.06381	2.26934	2.52401	1.23099	0.0103459	0.567913	3.68243	0.381478	0.607542	1.92871	0.981711	0.085982	4.5952
NSHDS47	1.44104	7.67261	0.79377	0.469989	4.68913	2.07693	1.84599	0.0521015	0.732139	1.00703	3.37222	2.08986	3.28967	4.0505	1.07793	0.0617147	0.415248	0.279815	0.607573	0.626859	0.593722	0.726713	1.28675	1.98993	2.17618	1.49252	1.54494	1.52803	0.367401	2.99691	0.124059	2.03969	5.41237	0.833491	4.27345	0.85497	2.23789	1.53185	1.37085	1.24711	0.0376246	1.10646	0.989206	0.24289	1.05748	1.50232	1.56122	0.237208	3.74269
NSHDS48	0.83598	7.51914	0.109491	1.02523	5.49531	1.38543	1.16303	0.325071	0.830236	0.477667	2.44268	2.41487	3.27143	3.31415	1.28627	0.0249323	0.650235	2.24436	1.19233	2.00747	1.27601	0.986639	3.92464	0.585783	1.53012	1.98591	2.14085	1.24564	0.9173	4.58741	0.732986	0.71443	2.96069	3.31327	6.48503	1.40347	2.16179	2.73748	1.25108	1.37259	0.725893	2.88565	2.42894	1.7903	1.47197	0.418656	0.917605	1.80791	4.7646
NSHDS49	1.60631	9.91906	0.707108	0.476515	4.3186	2.14721	0.816189	0.774074	2.54479	0.693207	5.55799	1.47912	4.90697	3.83891	1.92668	0.111999	0.322237	1.6017	0.475686	0.418253	1.14509	1.05465	6.74306	2.43202	0.690308	2.56616	6.49139	3.35398	2.10505	4.65701	1.25769	1.09356	3.82619	2.9108	5.57666	1.38697	3.68049	1.27125	2.28284	2.48915	0.745839	2.25984	1.38729	0.377585	1.89954	1.53469	1.2556	0.306558	4.72067
NSHDS50	0.855765	10.1138	0.349471	0.704809	5.83132	1.37841	1.59917	0.279144	1.31935	0.366042	3.6234	2.39339	6.37878	4.2824	1.49933	0.0458146	0.370034	2.72824	0.926616	1.54303	0.529752	1.25012	2.09479	2.66621	1.58087	1.6156	1.99274	2.41496	1.76995	4.49971	0.370405	2.28094	5.80249	3.47841	6.12344	3.45398	2.2944	2.48333	3.6195	0.964326	0.565237	4.83873	0.700554	2.26916	3.33881	2.21521	1.23681	0.856721	4.23869
NSHDS51	2.39589	8.95356	0.537811	0.6981	3.881	1.19032	0.261439	1.15567	0.0735148	1.70869	4.76841	1.80517	3.73718	5.11913	1.71944	0.026823	0.531694	0.138543	2.03869	1.09182	0.933081	0.809609	0.794975	2.09334	1.38194	1.38192	3.12296	2.87542	0.887626	4.1927	0.506342	0.0623282	4.45819	1.07288	5.61425	2.71366	2.24573	2.09551	1.6009	1.28818	0.0103459	0.968447	0.790598	0.137922	0.524448	2.65314	0.488251	0.0960203	5.07104
NSHDS52	1.83043	9.04626	0.353625	0.942797	5.1818	2.43297	0.661119	0.563714	0.577859	0.338084	4.36359	2.20852	4.39208	4.88377	1.47403	0.0492515	0.352181	0.875987	1.50629	0.239571	1.73678	0.050016	1.53324	3.14528	1.35135	1.47582	3.49292	2.69586	1.67792	3.93748	0.706261	0.0623282	5.49877	1.9683	6.74604	1.43863	1.84929	2.04738	2.1684	3.20232	0.769314	2.66017	1.53657	2.03445	1.74189	4.37459	1.4855	0.397331	3.57341
NSHDS53	2.29301	8.70378	0.134526	0.841662	4.79385	1.68787	0.722227	0.353458	1.59479	0.413702	4.03064	2.03493	3.5153	4.70973	1.83722	0.0864851	0.241154	5.18378	0.517754	0.81768	1.25493	0.481898	1.21085	3.2687	0.471314	1.5824	1.95746	1.50594	0.985795	2.6277	0.271757	0.0623282	4.4595	2.61573	6.19873	1.78175	2.54949	1.46685	1.83238	2.61035	0.41624	6.45269	1.23788	0.217312	4.24319	3.41756	1.92533	2.32058	3.48731
NSHDS54	2.77518	10.5504	0.281811	0.919621	5.95085	2.28683	0.920548	1.08926	0.755277	0.774361	4.92033	2.97009	5.33076	4.10914	2.10443	0.0496702	0.759411	0.277542	3.5122	1.01533	2.76869	0.89125	0.995166	3.2555	1.60119	1.63432	4.1709	2.89234	3.69074	3.74381	1.51239	0.0623282	4.2164	1.97951	4.40232	1.96396	3.51612	1.51602	3.33892	1.79473	0.276104	0.8665	3.38021	0.370322	1.31613	1.59425	2.28134	0.296586	3.70506
NSHDS55	1.71176	9.21388	0.553274	0.979094	6.6075	2.19014	1.10482	0.366349	0.684064	1.33982	5.21115	4.38946	4.83622	6.06013	2.02013	0.0441889	0.268606	0.363702	1.31001	2.35287	0.76334	1.29042	0.878441	2.85005	1.48008	1.27048	2.77014	3.33913	0.793331	3.3914	0.151253	2.29644	3.68658	1.25242	4.35076	1.80412	2.27499	2.44555	2.07176	3.54385	0.319313	2.13012	1.85869	0.282076	0.905687	1.25534	1.98632	0.111525	3.59305
NSHDS56	1.34857	9.02041	0.107974	0.989869	5.83167	3.52527	1.26448	0.53094	0.585862	0.63669	4.97517	2.40521	4.33298	4.67433	1.61403	0.0492995	0.411834	0.586049	2.71021	2.495	1.17126	0.050016	1.16411	2.37045	1.91268	1.83731	1.84611	2.81637	0.678419	3.32398	0.256951	0.684386	4.81838	2.71365	5.89265	0.851904	2.83534	1.74882	0.325554	3.42105	0.069965	0.777512	1.07455	0.589004	0.729129	1.71703	1.15719	0.177955	5.1181
NSHDS57	1.55743	7.55825	2.70713	0.402135	5.02481	3.58447	3.36107	0.144479	0.920469	1.51944	3.88906	2.70397	4.8451	3.6609	1.87716	0.0831767	1.14754	0.607341	0.469505	1.02207	0.765666	1.00432	1.76288	3.43097	2.62425	4.46168	2.87417	2.99211	1.13495	3.7105	0.748654	1.43148	5.64407	2.27799	5.3532	2.60557	2.61145	1.2471	2.99743	1.28965	0.737159	2.23285	1.79204	0.81429	2.68821	3.85773	2.67528	0.270358	3.49897
NSHDS58	1.20306	8.59974	1.25784	0.486136	5.69191	3.3473	0.806606	0.657977	0.719257	1.00077	4.81393	2.92153	4.95817	4.79851	1.2462	0.0432979	0.342945	0.361938	1.7107	2.04046	0.694278	0.050016	0.914918	2.25009	2.07317	1.61066	3.22283	2.17501	0.705825	3.9041	0.162249	0.0623282	4.2078	1.67774	4.95472	2.08996	2.29139	1.91776	1.22036	1.25819	0.0970854	0.912612	2.25379	0.117863	0.581793	1.81699	1.3084	0.128952	4.23021
NSHDS59	0.885494	11.0556	0.795165	1.11652	4.66448	2.28132	1.52004	0.274011	1.44506	0.329203	4.70629	1.3445	4.71638	3.75292	2.47283	0.0776346	1.35969	0.908503	1.06373	1.86707	0.555731	1.28182	1.52002	1.86976	2.07949	2.09743	2.11653	2.1074	1.81953	2.92038	0.175961	3.00763	4.00496	1.2689	5.39983	1.38504	2.46859	2.12805	0.0637184	1.59402	0.27429	2.13871	1.66048	0.362835	2.46635	1.96394	1.90961	0.140952	5.25514
NSHDS60	3.0247	8.76035	2.23881	0.827588	6.94229	2.66541	2.6719	0.724337	1.34913	0.0202146	5.02666	2.91799	4.63666	4.18004	1.74707	0.0378425	0.532095	2.70612	0.2814	0.422298	0.114181	0.875306	1.13092	3.4477	1.04371	2.54335	4.62021	3.7023	0.894858	5.32847	0.897802	0.894897	6.84988	3.36149	6.26917	2.52776	1.98717	3.00208	2.39046	1.78107	3.34697	2.42865	0.485363	0.533385	1.22973	2.53875	1.5385	0.945886	4.25834
NSHDS61	1.48106	12.8988	0.868017	0.86744	4.22523	7.32838	1.89775	2.27731	3.12119	2.49838	7.84743	1.28182	4.40488	6.30719	2.37896	0.036746	0.98365	0.405538	3.35354	1.30558	1.31992	1.16765	1.34006	2.83328	0.832397	1.96048	4.44074	5.17653	2.36522	3.80386	1.68278	0.557753	4.20093	1.14609	5.8973	2.49389	2.11423	4.3	4.1686	4.53586	0.0103459	0.827991	0.829604	0.059561	0.917474	1.97055	2.6914	0.205295	4.53014
NSHDS62	1.72756	8.13406	0.187673	0.829528	5.96848	2.10427	1.0674	0.508488	0.632643	0.117545	6.47197	1.99507	5.21765	3.91393	0.261975	0.100798	0.354189	1.11924	1.29389	2.39148	1.26338	0.924524	4.64795	3.65674	1.38666	1.87625	4.98535	2.55768	1.07746	2.83375	0.564552	0.0623282	5.34682	1.7565	6.30036	6.90855	2.06385	2.78799	1.59616	2.6056	0.74761	1.40856	0.458948	1.18495	1.35465	4.50368	2.02654	1.08702	4.3698
NSHDS63	1.22793	8.31824	0.598552	0.708206	5.99043	4.37809	0.0610122	0.621537	3.72071	0.511528	6.85592	1.74697	3.46524	8.05918	1.42779	0.0361112	0.353008	0.0999533	3.16107	1.33104	1.81057	2.4343	2.49334	2.38064	2.61346	2.6751	1.64479	1.53763	0.951501	3.48245	0.457405	1.39854	7.44416	2.18398	6.29742	1.33305	1.99335	2.98476	1.82808	6.11905	0.0103459	1.28126	0.817843	0.689908	0.720876	2.72498	2.30794	0.0969474	3.21657
NSHDS64	1.63949	9.21134	0.498184	0.831726	7.24144	3.46136	1.53571	1.33881	0.560487	0.0202146	5.62906	2.77513	5.04151	4.48554	1.57229	0.0810732	0.626829	0.669843	1.56333	1.01308	2.22215	0.877191	2.15001	3.24338	1.17191	2.20657	3.31237	7.42033	2.08092	3.4118	0.698323	1.50298	3.50214	2.29325	6.73486	0.926981	2.16699	1.71061	3.43294	3.42689	0.395237	2.68959	1.3987	3.03657	4.25094	3.12801	1.18639	0.673718	4.09365
NSHDS65	1.56876	10.1345	0.215639	0.974649	4.32228	2.60747	2.43006	0.99963	1.77777	1.15127	4.68651	1.13982	5.24105	4.13088	1.77531	0.0570601	0.477278	0.588539	2.31452	0.73525	1.74178	0.588865	1.42161	2.54674	1.7294	2.0681	3.06197	3.57744	0.876201	3.80259	1.0975	1.86639	5.04111	1.37777	3.91637	1.38638	2.04147	2.34998	1.68708	3.70455	0.076745	1.03161	2.97993	0.18978	0.813163	2.66176	1.10252	0.243037	4.71167
NSHDS66	1.83391	8.11234	0.0378229	0.542357	5.77884	1.97799	0.842026	0.339783	0.412985	0.390211	3.71672	1.83629	4.2947	3.76553	1.4664	0.050955	0.456992	2.02461	0.903603	0.597538	0.033624	0.484928	1.85436	4.0307	0.254017	4.55319	2.00788	1.53726	0.915629	5.72646	0.261422	0.926978	7.03266	2.1699	4.44429	0.745904	2.46181	4.55063	1.52018	1.92876	1.75306	4.10886	1.78389	4.01232	1.64552	2.50474	2.28691	0.848176	3.19119
NSHDS67	1.75221	8.76377	0.670265	1.40645	5.06234	1.66968	2.26029	0.845803	0.70514	1.06446	6.52826	3.03389	4.75618	5.60648	1.66156	0.0472495	0.548192	0.85708	2.03988	3.32383	1.35382	0.435947	1.09484	3.19207	1.3502	1.88942	4.37139	3.76397	0.526608	5.2907	0.268282	1.71581	3.71855	1.36247	6.46102	2.08019	2.55295	3.07273	3.38996	1.73987	0.0103459	1.25548	1.89722	0.0377658	0.757926	1.91726	1.36026	0.401952	4.60231
NSHDS68	8.69286	9.67716	4.35354	0.660666	5.80037	2.19768	2.03187	2.09104	0.413149	1.52586	4.58729	3.28349	4.88706	4.72683	1.64211	0.0673524	0.621308	1.03608	2.04133	1.51068	1.01561	1.22175	2.32249	3.03471	2.16612	1.06655	2.39955	3.45253	1.71563	4.03903	4.25433	1.52851	4.51581	2.06636	6.03187	3.19873	1.96215	8.77974	2.97972	1.41837	2.77577	2.58627	0.638608	0.770061	2.66027	2.19319	1.7423	0.192624	4.9383
NSHDS69	0.913872	8.71005	3.77397	0.985462	5.24343	3.65012	1.16119	0.533926	0.0735148	0.0202146	5.19935	2.17802	4.8724	4.34193	1.99508	0.0763589	0.46971	0.286424	1.79352	2.41488	0.696338	0.594945	1.96912	2.53711	0.686753	1.16071	2.31058	2.47595	1.70385	4.36957	1.208	0.0623282	5.01038	1.95737	7.02796	1.36616	2.84446	2.5181	3.80482	2.29834	0.0103459	1.12843	2.20849	0.164521	1.10309	1.98693	1.60107	0.110024	3.86264
NSHDS70	1.91676	9.65595	0.954554	1.4577	4.68632	2.48815	0.986681	0.28909	0.490919	0.57156	3.94141	1.51585	4.63995	4.46689	2.09271	0.0466159	0.276229	1.31753	2.85736	2.2473	1.77772	0.050016	0.740507	2.71406	1.42018	0.915929	1.76326	2.46053	1.2831	4.74896	0.397731	0.0623282	4.53943	1.89547	3.97144	1.34664	1.59906	2.12773	1.73309	3.45994	0.192286	0.846028	1.71185	0.755934	0.90476	1.69488	0.865805	0.277981	4.37189
NSHDS71	1.95658	9.18019	1.79967	0.745077	4.88335	2.64159	1.32335	0.753412	0.273286	2.87048	5.98544	2.7324	5.24699	5.55606	1.9631	0.0214309	1.54789	0.331047	2.56869	2.45618	0.747434	1.21173	1.04369	3.6746	2.99436	1.58064	3.47727	2.82785	0.542918	5.00721	0.751384	1.82096	6.16659	2.24837	5.48709	0.976266	1.66565	3.79181	1.72032	3.27741	0.0845112	0.855457	3.23464	0.121215	0.505862	1.85815	0.665657	0.108195	5.33647
NSHDS72	1.72662	8.86822	2.9657	0.561291	5.96177	2.22935	0.95487	0.834685	1.91027	0.0202146	4.81948	2.60547	4.42112	5.86116	1.91578	0.069552	0.389296	4.97945	2.73808	1.90145	1.37803	0.817394	2.31427	2.98198	0.998814	3.51567	3.14053	2.44407	0.62522	5.656	1.03094	0.725959	5.13836	1.50819	4.83065	3.03419	2.04407	2.00241	1.6362	2.17247	0.509509	2.51374	1.33383	0.579595	1.0511	1.95862	2.91713	1.60839	3.01964
NSHDS73	3.77345	8.99826	0.224834	0.655602	5.76291	2.20552	0.609614	0.686847	0.947293	1.99723	6.57515	2.51556	5.69173	6.97686	1.68819	0.0232349	0.440441	5.63223	1.95479	3.82201	1.15069	0.864292	1.07209	2.63657	1.22408	1.78676	2.57307	3.39894	0.71553	4.97727	0.102431	0.0623282	4.41884	1.26344	5.02312	2.9938	3.02595	2.6335	1.47601	1.34151	0.0434008	0.802752	1.02466	1.29286	0.455324	2.11854	1.7265	1.37798	4.51146
NSHDS74	1.36434	8.24413	0.910705	0.484356	3.6904	2.52117	2.06429	0.612523	1.17192	0.171868	5.61273	1.35294	4.96698	4.00727	2.06047	0.0663143	0.425858	1.03911	1.14321	0.620813	0.533513	0.915775	2.19724	2.33854	0.537493	1.52083	3.6053	2.95437	1.25637	2.85498	1.29268	0.0623282	4.34149	2.84872	5.73716	1.76392	5.54114	3.3286	2.73613	1.97175	1.53553	4.35709	1.0899	1.39716	2.98807	2.33557	3.13754	1.02459	3.96884
NSHDS75	4.25927	9.38615	0.577055	0.384784	7.14157	2.68278	1.54274	1.14804	1.6096	0.814572	5.11191	3.80193	4.52373	4.34624	1.64532	0.0226392	0.37969	0.702689	2.18962	1.36692	2.34905	0.656227	0.890844	2.51704	1.22201	3.67022	4.58131	3.27093	0.562178	4.6666	0.723167	3.27446	4.38763	1.16866	4.86059	1.02045	2.39342	2.01685	1.59403	2.79876	0.581898	1.16021	0.816556	0.449923	0.521591	1.64599	1.10763	0.129041	4.00323
NSHDS76	0.762934	7.10157	0.801278	0.564976	4.90863	1.67823	0.518311	0.681251	0.961924	0.762485	4.87106	1.30148	4.61474	4.389	1.55011	0.0258039	1.99204	1.11458	2.0182	2.92216	1.12727	1.22733	2.37424	3.42462	2.41746	1.32352	1.83681	2.84846	0.539799	3.65478	0.383121	1.24941	5.24934	2.15293	4.40129	1.97775	2.21198	2.77056	1.21062	1.42133	0.190364	0.86843	1.81375	0.518094	0.435579	1.60222	1.5524	0.151203	4.97975
NSHDS77	2.00615	9.78098	1.14442	1.28534	3.49906	3.29985	0.566029	0.977562	0.493845	0.0202146	6.16759	2.48419	6.08304	5.09771	2.00071	0.027222	0.485114	1.16868	1.4834	1.06761	0.157762	0.288051	2.85562	3.91273	1.10328	1.47114	4.11739	3.34704	1.14682	4.9268	0.805047	1.91586	4.94753	1.57486	4.10121	2.13029	2.18901	1.83078	1.12487	1.70944	0.323463	2.77626	2.12247	0.0299796	1.07062	1.3554	1.21917	0.288308	5.52312
NSHDS78	3.26089	8.72253	0.442153	0.737815	5.92743	1.20711	1.76176	0.543528	1.11836	0.807166	4.67938	3.15634	5.32481	5.88547	1.41009	0.0356076	0.335861	0.461639	1.95236	1.18894	1.42842	0.050016	0.948722	3.23657	1.64415	1.79402	3.70276	2.42931	0.905118	3.18822	0.516304	0.945407	5.48809	1.19177	4.82637	2.43556	1.58494	2.96399	0.0637184	2.41833	0.0892932	1.91836	2.53896	0.988579	0.615591	3.04798	2.06362	0.226076	3.78068
NSHDS79	0.864591	9.02461	0.394517	1.3094	5.59077	3.74509	0.638847	0.170616	1.20382	0.248308	5.28453	2.06961	4.25213	4.13378	2.03778	0.0302799	6.80314	0.779955	0.870747	0.730537	0.419583	0.620981	0.854655	2.11949	0.8151	1.24703	1.74966	1.50968	0.644974	4.27493	0.274943	1.43112	4.05631	1.67151	4.17741	1.01881	2.77191	3.18313	1.48715	1.80618	0.160267	1.05763	1.44857	0.644012	0.720829	1.18398	0.147389	0.402074	4.97809
NSHDS80	0.986923	11.0475	2.67131	0.551409	6.92981	4.25651	0.0610122	0.298069	1.6222	2.10595	3.98339	1.65179	4.59328	4.80733	2.10065	0.0571532	0.241146	0.650635	1.77016	1.71845	0.395727	0.131067	3.48812	3.30883	0.892645	3.65538	2.71812	3.67985	2.07208	3.93441	0.256395	1.2499	4.75782	4.21231	5.72338	2.17777	2.39177	2.15486	1.95151	2.09931	0.492653	1.74827	1.36359	2.96236	2.23438	3.40711	3.9716	0.309756	3.32732
NSHDS81	1.53543	10.0029	1.12584	1.43272	5.90304	3.11734	0.742675	1.28372	1.26221	1.28534	6.67897	1.75385	4.07692	6.38825	1.96598	0.0600127	0.605204	0.289009	1.93941	2.18231	1.98635	3.26423	2.87412	2.88264	2.26209	2.3144	4.11792	2.56597	1.10089	3.12391	0.583212	1.00027	4.94918	2.42516	5.18911	1.6798	2.6827	1.98365	0.0637184	2.54262	0.112226	1.25241	1.69896	0.0889402	0.876281	2.06052	1.52484	0.108813	5.23954
NSHDS82	1.63597	7.84118	0.802807	1.17159	4.244	3.88858	1.65088	1.2002	0.643901	0.851845	5.34779	1.63732	3.83876	4.22753	1.75298	0.0315497	0.949341	0.484811	2.33587	0.527864	0.328695	0.050016	0.92558	2.61686	1.96804	1.49569	2.87088	2.99271	0.972936	4.34817	0.519035	1.08633	4.60833	2.67741	5.14701	1.70661	3.41217	2.35398	1.1288	1.57301	0.0814319	0.807426	1.6408	0.259256	0.654061	1.52166	2.16189	0.512145	5.69604
NSHDS83	1.93579	8.86737	0.880541	1.06694	5.1862	3.13034	1.75551	0.70267	0.78867	0.179406	3.9626	1.16104	4.61444	4.74747	1.36249	0.0317975	0.616936	1.05514	3.96068	0.728164	1.66491	0.898238	1.25428	3.26091	4.09305	2.01895	2.99495	3.25707	1.76102	3.96157	0.765273	1.43711	6.6519	2.59766	4.73602	4.17353	2.74196	3.15699	2.50102	3.00083	0.215801	1.14209	1.41069	0.663943	0.819205	1.96321	1.45264	0.188539	4.7691
NSHDS84	2.082	10.4871	3.26219	0.989941	5.60588	4.44329	1.03809	1.23549	0.829406	0.332247	8.07524	2.31032	3.70939	4.60961	2.02083	0.0449632	0.635314	0.315453	1.31445	0.607872	2.05465	0.531775	1.71639	2.46728	0.736599	1.95227	2.75803	3.18714	0.851993	3.0101	0.638145	1.31596	3.25691	1.39925	5.75468	1.92734	1.78429	4.38066	1.45017	5.40281	0.0706679	0.74197	1.26607	0.259842	0.942922	2.17409	3.24346	0.0853126	4.15008
NSHDS85	1.10975	9.28307	0.680573	0.561666	3.92329	5.16747	1.26583	0.529322	0.596736	0.463836	6.42777	0.869436	5.53963	4.59543	1.58112	0.0374964	0.536716	0.213461	2.28784	1.87337	0.467482	1.47434	0.744355	2.49257	1.9707	1.72792	1.68481	2.97052	0.649017	4.62971	0.620013	1.63047	4.52066	0.93402	3.73301	2.01077	3.7379	4.05708	1.16899	2.07576	0.0987126	1.04693	0.453996	0.195864	0.704647	1.42938	1.59705	0.145027	3.91944
NSHDS86	1.67811	8.47802	0.728871	0.981845	5.42233	2.73324	1.21215	0.551013	0.804131	0.62287	3.06746	2.83753	3.84787	4.03024	1.68122	0.0702728	0.596267	0.220123	1.96062	0.807781	3.40796	0.901721	0.775242	1.74869	1.18366	1.79438	1.19563	2.53795	2.40657	4.19377	0.651438	0.579208	4.56116	0.979266	4.84437	1.98176	2.17568	1.3623	1.57693	1.83106	0.330822	1.50551	0.443096	2.11043	1.58985	0.494793	2.10617	0.454677	3.71015
NSHDS87	2.62136	9.44804	0.448091	1.76592	5.50425	2.97152	0.614658	0.663053	0.722167	0.25982	6.38563	1.30905	5.03394	5.76203	2.92384	0.0695399	0.395648	0.576868	2.5803	1.97416	0.618193	0.434811	1.01108	2.96276	0.419997	1.74127	2.5759	3.71465	1.49384	3.35978	0.934966	0.675945	4.43281	2.65731	5.78329	3.53229	2.04927	2.4714	2.55638	4.43702	0.628513	1.13966	0.847256	0.463997	1.56322	1.18245	2.45044	0.192529	4.966
NSHDS88	1.94886	9.18297	0.0610712	0.758142	4.74432	2.03752	0.845754	0.421569	1.45674	0.811094	4.50589	1.38505	5.36828	5.57301	1.68328	0.043414	0.511151	0.152734	1.93038	1.18249	1.2626	0.93167	1.11453	2.14409	1.78934	1.889	2.4567	3.47349	1.17973	4.74806	0.452697	1.338	5.21508	1.63164	4.20587	1.47701	2.4874	2.08531	2.50582	2.37812	0.221232	0.75293	3.06137	0.193686	0.612341	1.17422	1.25288	0.135601	4.34885
NSHDS89	2.60111	8.86084	0.483278	0.720676	6.30989	2.87368	1.29209	0.581023	1.61278	0.510647	5.1107	2.87422	4.93792	4.68235	1.94524	0.133765	0.758459	1.7041	0.693783	2.80135	3.11107	0.82253	2.50954	3.48436	0.599892	3.44953	3.49022	3.63322	1.64907	3.67878	1.76092	0.0623282	4.72104	2.13358	7.3042	1.19653	2.76963	3.41869	5.35144	3.26265	0.121906	1.4819	1.09013	0.645248	2.40679	2.31272	3.90199	1.09797	4.22833
NSHDS90	1.78239	8.06978	1.84644	0.782984	4.51487	2.19354	0.693923	0.658986	0.933251	3.08779	4.90902	1.45319	4.98198	5.01295	1.53706	0.0369516	0.443202	1.94636	1.59104	2.23358	1.25679	1.76913	1.19884	2.34922	2.58616	2.85553	2.65432	2.78445	0.575803	3.70664	0.894491	1.5226	4.48116	1.69672	6.1285	1.43406	2.09557	2.62942	1.94348	1.85272	0.0103459	0.791831	1.41029	0.183291	0.528673	1.70089	1.29151	0.496281	3.44736
NSHDS91	3.0372	10.9152	0.0849247	1.14933	5.22432	2.75869	0.949634	1.00181	1.61269	0.795518	6.14892	1.98548	5.3596	7.87256	2.42737	0.0618318	0.180935	3.47916	1.00268	2.55407	3.56625	1.22961	2.71623	4.59716	1.41363	3.5356	4.18722	4.34083	0.687279	4.00797	2.08836	0.840089	5.01382	2.62778	4.80994	3.73553	2.9649	1.07676	2.25497	1.42839	1.29383	3.55718	1.57369	2.03908	1.27502	2.91366	2.43027	1.13573	3.53252
NSHDS92	5.04274	9.48394	0.774697	1.9901	6.61278	1.65651	1.21697	0.677107	5.4978	0.178816	4.55709	2.63381	3.11801	5.14705	2.0262	0.0557438	0.462592	3.58041	0.574015	0.617541	2.9804	0.050016	1.02428	2.12957	0.941602	1.46991	1.95299	3.16791	1.70393	3.00403	0.725851	1.24734	5.88254	1.86307	8.76152	1.31557	1.38938	2.46894	3.20775	3.52505	0.0300508	1.79838	0.307989	0.437812	1.58215	0.764455	2.7463	1.19817	4.32846
NSHDS93	2.82405	8.08919	1.02825	0.999708	5.32437	1.98196	0.0610122	1.48009	0.890964	2.91657	6.43261	2.91491	6.43693	5.32104	1.80493	0.0461055	0.591314	1.5818	2.42116	3.74013	0.348413	0.949656	0.94364	3.89324	2.67352	2.17308	3.82958	4.39307	1.5414	4.42646	0.4673	3.13946	4.60881	1.10707	5.70098	3.68373	2.41871	4.23318	3.64928	2.70183	0.323819	1.06597	2.30582	0.146727	0.726944	1.52778	2.37031	0.831197	5.23421
NSHDS94	4.97317	8.16762	0.121715	1.01675	4.47921	1.95365	1.2657	1.25715	0.812068	0.0202146	4.65166	2.14722	3.87063	3.62763	1.45585	0.0295813	0.434383	0.527521	3.76263	1.59292	1.10965	0.634794	1.73126	2.39968	1.01116	1.72508	2.73101	2.20706	1.02179	3.70392	1.83843	0.0623282	5.47283	1.3073	5.10874	1.9881	1.9558	3.36904	1.99019	2.46322	0.0103459	1.75734	2.25249	0.179121	1.08127	1.6755	2.8572	0.427431	4.50856
NSHDS95	1.84373	9.33465	0.724492	1.1822	5.6983	2.36794	1.38999	0.779987	0.434622	1.05136	5.50703	2.10553	5.88894	5.33091	3.25047	0.0497465	0.669739	0.284014	0.19954	0.00317286	0.163528	0.836221	1.76818	4.64192	1.00927	1.84575	2.49817	3.76267	0.6033	5.75634	0.405616	3.78296	5.64405	1.94803	6.21276	0.873886	2.51196	1.89186	2.69838	3.96718	0.251312	0.710801	1.46818	0.82947	0.902752	1.65085	0.984512	0.163532	4.72597
NSHDS96	1.18849	8.68579	0.969836	0.973809	5.47043	1.13281	0.735378	0.846386	0.990739	0.457172	6.03542	3.13558	3.588	5.37014	1.72059	0.0420371	0.405389	0.854755	1.64813	0.764054	1.86594	0.576841	1.12258	2.73285	0.553475	0.814127	4.44019	1.86365	0.91068	3.2092	0.22551	0.0623282	5.52776	2.44041	6.74378	2.23999	2.24249	2.47954	0.678195	2.34831	0.171162	0.850352	0.772692	0.225049	0.829707	1.56006	1.44719	0.144382	5.22468
NSHDS97	1.45255	9.23939	0.353654	1.10715	5.84047	3.0542	0.432784	0.405213	0.206847	0.48157	5.0285	2.47968	4.96243	4.97354	1.44328	0.0523588	0.656802	1.74392	0.706306	1.80859	0.950652	1.24252	1.94217	2.74154	2.16144	1.31	3.47497	3.47438	0.486646	5.42027	1.05566	0.950028	4.19968	1.96339	4.98298	0.987792	2.32451	1.91207	1.18887	1.61326	0.175363	3.86592	2.48701	2.40323	1.89437	1.34603	1.62076	0.457531	5.10056
NSHDS98	1.51261	11.0492	1.05331	0.616446	5.72244	3.12566	1.13904	0.493744	2.23018	0.190347	4.26872	1.4557	7.55333	5.5411	1.73675	0.0519809	0.725306	4.82341	1.3499	1.47476	0.633561	1.55997	1.87792	3.20084	1.52742	2.467	3.43456	4.85195	0.624324	5.20838	0.843106	1.17503	5.85437	2.98212	5.20119	1.36096	2.89514	1.76842	2.54276	1.6111	1.16922	4.68661	1.46825	3.42961	1.33528	2.39871	2.76732	1.42791	4.00964
NSHDS99	2.47744	11.3118	1.14109	1.03778	5.75982	1.75828	0.904929	1.0975	1.12605	1.29416	5.97776	1.90602	3.98068	4.97268	1.87945	0.0496462	0.46356	0.826891	2.43279	3.14253	1.91702	1.1387	1.23694	2.23496	1.58861	1.70447	3.83393	3.64916	0.725906	3.85099	0.0444751	0.352786	3.50036	1.2602	5.03207	2.67924	2.82028	1.76598	2.1991	2.74734	0.551661	1.19253	0.69338	1.18474	0.58934	2.0838	1.50247	0.277949	4.35592
NSHDS100	1.13691	10.3404	0.846773	1.72231	5.42832	2.53804	1.21479	0.752762	6.34527	2.00365	4.3314	1.99281	4.92904	5.0989	2.24871	0.043779	0.43041	0.140947	1.56468	1.26325	3.25981	2.51037	1.05019	4.6791	3.46442	1.69581	2.68506	3.44854	1.08439	4.3636	0.679871	0.510726	5.04802	0.809316	4.74082	1.90804	1.98478	2.26789	5.65747	2.77771	0.0103459	1.25676	1.43797	1.46078	0.721693	1.90266	2.28004	0.1231	4.50003
NSHDS101	1.66878	10.1891	0.0349913	0.342703	5.52717	2.52739	2.59788	0.204599	2.16454	0.683756	4.13854	2.61123	5.42675	4.25177	1.69078	0.0475479	0.625456	0.478399	0.984516	0.603778	0.52677	0.162618	2.12381	3.63668	0.309917	5.7592	2.71502	1.72456	2.49296	4.58774	0.439829	1.95726	7.58181	1.48238	3.65549	1.75276	2.40034	4.81901	4.47334	2.49737	1.00568	4.41762	2.29248	1.61368	2.70136	1.98758	1.54545	0.352803	2.52008
NSHDS102	1.15118	8.36306	2.05286	0.841538	4.51832	2.57735	0.882226	0.526332	1.40912	1.1315	4.34645	1.63144	4.4541	3.9371	1.80227	0.0352254	1.02625	1.84658	0.820816	1.86496	0.755361	1.4954	0.863156	2.9628	2.80112	2.47033	2.64865	2.23728	0.522254	4.00176	0.773779	0.352727	5.03772	2.30591	4.65207	0.995234	2.91444	1.94526	1.3969	3.56267	0.30812	1.34061	1.75909	0.967719	0.71493	1.58462	0.778599	0.157592	4.02337
NSHDS103	1.11799	10.4139	1.21087	1.05354	5.13273	2.64612	1.56463	0.591794	3.35451	1.38432	4.60998	2.22098	6.09204	4.71151	2.49916	0.0443523	0.44452	0.337571	4.1671	1.517	1.65074	1.14659	1.07888	3.35931	1.38811	3.82064	1.95688	2.93545	1.3664	4.94661	0.422031	1.80433	4.92046	2.106	3.52464	1.57484	2.21666	2.06787	4.00486	2.46368	0.628509	2.37838	1.11649	4.05168	0.91082	6.08553	1.77375	0.278135	3.23245
NSHDS104	2.5364	10.6237	1.46922	0.931078	4.97141	2.38154	1.56769	0.867274	1.07339	1.23649	5.80742	2.26741	4.52024	5.32056	2.57751	0.056735	0.615923	2.29984	1.38947	1.51938	0.712597	0.948945	2.02082	2.74562	0.987353	1.88782	2.50294	3.29899	1.70071	4.94169	0.547099	1.52936	4.11648	3.00065	7.17887	2.02516	2.69174	3.31599	2.59687	2.22686	1.21261	2.33614	1.04315	0.439472	1.9002	1.68611	2.44651	0.143217	5.84734
NSHDS105	2.34958	10.631	0.914231	0.906827	6.74492	4.55965	3.37201	0.967187	0.646837	1.25823	6.6919	3.53839	3.30076	5.09966	2.78984	0.030321	0.473633	1.06124	2.01205	5.88029	1.11269	0.850512	1.19119	2.89286	0.928649	1.94432	2.68292	3.40873	0.591981	10.604	1.01758	2.37409	4.22116	1.95129	3.96588	1.192	2.27893	3.71742	1.34671	1.77401	1.10484	1.69325	1.38855	1.39086	0.574124	2.76928	3.25425	0.159961	6.45643
NSHDS106	1.31715	7.44922	3.08734	0.857337	4.17389	2.58383	0.332766	0.422808	0.562716	0.838052	4.85658	1.64278	4.83719	4.11571	2.06419	0.0214771	0.457665	0.181061	3.06887	1.4663	0.861524	0.823193	0.864008	2.58713	1.32647	1.63558	1.61352	3.03144	0.370865	5.11399	0.47429	1.83251	4.85394	1.54194	4.28809	1.65725	2.24314	2.62187	1.56338	1.29978	0.136785	0.800151	4.16267	0.290926	0.32325	1.49156	0.626288	0.107752	5.28201
NSHDS107	3.23528	9.87594	1.20741	1.85725	6.18813	2.1606	1.5901	0.275279	1.49049	0.876065	6.88083	3.45128	5.62736	7.66851	2.19647	0.0543331	0.655403	1.00321	4.81519	1.70996	2.2313	1.75178	1.66841	3.11004	3.16678	1.85859	3.80708	4.40201	1.76264	5.54305	0.604114	4.43262	4.51536	2.99282	5.14529	2.58334	2.26843	1.82125	1.81201	1.08346	0.320414	1.35288	0.815505	1.41607	1.56819	1.34573	1.54579	0.455749	3.90032
NSHDS108	3.15989	8.10363	1.15351	0.691777	6.89675	2.01366	0.758151	0.504153	1.07054	0.686505	4.53696	4.06834	3.64504	3.46231	3.29903	0.0215418	0.448269	1.66106	0.347807	0.619721	0.951791	0.050016	0.794398	2.83616	0.624341	3.02057	3.53184	2.75712	0.12754	5.31742	0.366262	0.91884	3.50604	2.11546	6.5686	2.46226	2.31254	0.984068	0.838648	1.37697	0.388625	1.21494	1.01246	1.55824	0.287548	3.2937	3.161	0.254579	4.70445
NSHDS109	1.78932	8.39927	0.547249	0.703841	4.3448	7.09494	0.98841	0.216373	0.266194	0.514324	4.0012	2.30884	4.08644	4.75926	1.29966	0.0337887	0.378986	0.992714	0.942598	1.05575	0.033624	1.69041	0.998343	2.34591	0.664605	1.71203	2.88429	2.64523	0.756841	4.26872	0.241177	2.7156	4.69352	1.14007	4.465	1.15369	2.91391	3.32772	1.8893	2.21627	0.411905	0.811335	1.5503	1.25286	0.426125	2.72036	1.38174	1.01431	4.96517
NSHDS110	1.76161	7.08809	0.994499	0.801803	6.65436	2.85196	1.4711	0.611532	0.534655	0.464384	5.3868	3.43376	4.24825	4.3915	1.68232	0.0391802	0.382624	0.123546	1.48792	0.309398	1.19672	0.413449	1.02897	2.53281	1.52997	1.88542	2.04416	3.23801	0.397915	4.48804	0.281213	1.97793	3.38824	2.20625	4.0176	2.08145	2.42519	1.59705	2.41553	5.12136	0.21692	0.786081	1.55814	0.572196	0.73418	0.480255	0.868769	0.146482	3.20388
NSHDS111	1.26033	8.64629	0.874609	0.437516	7.39131	2.76812	1.1303	0.290224	2.65893	0.366296	4.38193	2.37872	5.38375	4.21831	1.22396	0.068793	0.315679	4.52594	0.855448	3.66659	1.80609	1.0754	3.39811	3.80305	1.70487	4.94728	2.479	3.57452	1.53719	4.0946	1.55039	0.859837	4.82415	4.54264	4.67651	2.17047	2.26889	2.08408	3.00064	1.86871	1.05362	5.57103	0.548459	1.59167	4.49407	2.26849	3.20292	0.923323	3.80736
NSHDS112	1.99601	9.85746	1.43528	0.505392	6.22	3.46048	1.49121	1.13454	0.784879	2.69628	5.19885	1.95299	6.5308	5.80075	1.29867	0.0243345	0.418007	0.789813	1.2365	0.648499	0.193647	1.27132	1.77934	3.84821	1.33684	2.88246	3.14642	5.16408	1.04082	4.75728	1.39283	0.335011	4.39953	2.42253	6.21906	1.32643	3.43011	1.93738	2.49462	1.34684	3.02354	3.47116	3.4388	2.95556	2.80801	2.5292	0.96013	0.395435	4.23512
NSHDS113	1.36106	9.86105	0.923651	2.07477	5.49238	5.125	0.659581	1.27831	2.31409	0.560649	6.26871	1.79866	4.93817	6.47961	1.8591	0.0541649	0.48911	1.06753	1.39173	1.27326	2.64829	0.754059	1.68902	3.52811	0.787601	1.54878	2.75507	3.06653	1.05693	3.86317	1.16736	3.9254	5.61906	1.97528	6.78726	1.76318	2.48238	2.97644	1.96951	3.3268	0.43753	1.6811	1.05555	0.688457	1.26891	2.61477	1.86425	0.726727	4.39631
NSHDS114	1.72792	7.52887	0.258627	0.851563	5.44127	2.02426	1.55242	0.80528	0.431184	1.33469	4.22246	2.26955	4.42475	4.94261	1.80516	0.0459288	0.484393	1.5328	2.90005	0.905689	0.138943	0.050016	2.16626	2.97105	1.86704	1.15233	2.7837	3.04991	1.77489	4.50153	0.431742	0.0623282	4.87932	2.27276	5.81616	2.41908	1.62079	3.17801	2.24757	1.26792	0.0103459	1.94577	2.132	0.274608	2.04954	1.69007	0.519607	1.78659	4.18957
NSHDS115	1.46561	10.4786	0.0104626	0.776381	4.54566	3.19553	0.912507	0.740778	0.703578	0.407143	4.75628	1.64048	4.81322	5.4705	2.26174	0.0361992	0.280842	0.202895	1.76934	1.05834	1.2707	1.16511	1.18583	3.14903	1.66873	2.44758	1.77244	4.22402	1.10337	4.42463	1.12691	2.49136	4.26176	1.15667	5.1559	1.64014	2.64707	2.48445	2.77649	2.82436	0.0103459	0.893695	1.59452	0.0674002	0.785713	1.32581	1.31048	0.106157	3.91638
NSHDS116	2.43935	9.09258	0.62119	0.835372	6.60484	2.85867	2.08487	0.531255	0.824093	0.367047	5.1758	3.52504	4.23707	4.35364	1.56563	0.0673111	0.542818	0.780035	1.90588	1.70508	2.22762	1.88514	1.4396	2.51762	3.29125	1.44257	2.76822	3.05393	1.2693	4.55001	0.83939	1.80675	3.77653	2.03387	6.56251	1.29243	2.22079	2.73807	1.89624	1.72971	0.379	0.987163	2.6654	0.714241	0.852565	1.7162	1.23243	0.290436	4.36771
NSHDS117	2.1555	8.94109	0.278351	1.60728	6.8303	2.60549	1.08441	0.797178	0.531916	0.547065	6.13805	3.00494	6.23723	5.94753	1.37343	0.0322311	0.510306	0.381775	1.86506	2.3384	2.0941	0.964034	1.13318	3.23309	2.04699	1.8459	2.26523	4.83114	1.34244	4.67738	2.8576	4.24236	4.70543	2.59953	5.03958	3.83261	2.67104	3.30242	2.1013	1.6921	0.234716	1.05981	1.6895	0.298599	0.900392	1.78957	1.41573	0.243205	4.32604
NSHDS118	1.63949	9.63316	3.35266	1.21949	7.41947	3.91293	1.81231	0.478341	0.972415	1.59497	4.11563	6.20483	6.66177	5.14711	2.53839	0.0443784	0.855657	5.45595	1.91801	4.13653	2.53502	1.1703	1.41215	4.01555	0.477703	3.14065	2.51552	2.91726	0.316564	4.65686	0.469189	2.50177	4.76306	2.82393	5.54419	1.60842	2.0525	2.6337	1.36262	1.17775	1.16238	2.76277	1.22318	1.45391	0.977747	2.64424	1.4442	2.31068	4.69583
NSHDS119	1.19558	8.0301	0.0104626	0.903904	7.05189	1.68709	0.528392	1.10611	0.990995	0.486373	3.8471	1.42573	3.20746	4.23679	1.64518	0.0279142	0.295747	0.85786	0.646219	1.13252	1.56059	1.93123	0.786865	2.07693	2.4336	1.89148	1.79057	3.36774	0.62452	2.96599	0.244149	0.172134	4.19233	2.42235	6.47184	2.84785	2.78931	1.06077	0.73224	1.26572	0.135051	1.0922	0.977684	0.446562	0.956889	0.247571	0.739374	0.204335	3.1295
NSHDS120	1.37775	8.969	0.502934	0.592896	5.86913	2.62316	1.95031	1.00374	0.959114	0.978639	3.43769	4.51981	5.46689	5.20532	1.5134	0.0341232	0.317911	0.0567463	3.59865	2.17647	2.3499	0.771477	0.660685	2.86576	0.682052	1.38545	2.30596	4.11463	1.15077	4.1899	3.86579	0.241371	7.19295	1.04013	4.48025	1.04149	2.68427	1.83674	2.3277	1.50377	0.108209	0.935608	1.30226	0.30902	0.666278	2.59286	0.596141	0.11693	3.70376
NSHDS121	1.31197	9.65471	0.126395	1.0987	5.86768	2.95932	1.69434	0.768626	1.31869	0.834825	4.99443	1.59975	6.74852	4.53921	1.87672	0.0736794	0.274164	1.95346	2.12875	4.94202	2.14227	3.02611	1.48379	3.81625	6.56872	1.20039	2.89934	3.44631	0.711548	6.42139	0.748759	3.33113	5.45435	1.72989	4.98347	1.53023	2.10474	2.74516	1.91452	3.61945	0.229937	0.848087	1.20184	1.68371	0.54997	1.02755	2.12834	1.05994	3.99324
NSHDS122	2.06693	9.55227	0.158433	1.49619	6.89648	3.21808	9.15517	1.09224	2.74601	1.77844	5.89333	6.25189	6.11142	6.29914	1.81836	0.0273411	0.476695	0.465858	2.81702	5.19378	0.806575	1.35416	1.61406	3.72822	3.85402	2.561	2.85925	4.12385	1.32921	3.98135	0.780059	0.479417	5.79893	1.50642	4.6317	2.0192	1.55887	4.55436	0.0637184	5.2971	0.0103459	0.760419	1.78844	0.325223	0.522761	2.81894	2.58986	0.342969	5.03545
NSHDS123	1.8305	8.41861	0.540845	0.551353	6.7331	2.22958	1.92263	1.148	0.737783	0.506544	3.82313	3.55322	6.77305	5.19311	1.44436	0.0429028	0.50272	2.24272	2.50658	3.2973	0.701409	0.613102	1.86017	4.26917	1.2589	1.183	2.32281	1.4181	1.45204	5.84802	2.03072	0.692444	5.08658	3.31106	5.69351	1.69994	2.03019	2.30543	2.76491	2.4854	0.322253	6.07062	1.80486	0.675872	1.737	2.4483	0.650743	0.508034	3.91361
NSHDS124	2.10008	7.90592	1.45499	0.593107	3.9187	1.42719	1.15719	0.616698	0.871244	0.661745	4.51756	1.89501	4.12308	4.97093	2.71676	0.0566743	0.796682	1.64881	1.61838	3.11346	0.7299	0.050016	0.795817	2.1963	0.628442	2.93662	3.46511	4.95829	0.932741	3.21705	0.261886	0.647545	5.35276	1.1961	4.76126	2.11221	2.37999	3.21564	2.26621	2.06994	0.708829	0.983742	0.963296	0.0837763	1.04197	1.90889	0.934265	0.554762	3.75959
NSHDS125	1.66461	10.1192	0.747852	1.44757	5.2071	4.39755	2.56903	1.05768	0.45245	0.493285	5.14473	2.1491	4.32958	5.22553	2.49916	0.056807	0.5828	0.445696	1.40949	4.20977	0.960005	0.521336	0.691672	3.24125	0.780823	1.92109	2.6254	2.95166	1.34238	9.51295	1.45458	0.667187	3.92817	2.34684	4.70125	0.750824	2.5493	3.5222	1.91059	2.14053	0.0103459	0.922768	1.54136	0.48464	0.8978	1.93345	0.981783	0.116728	5.01572
NSHDS126	2.82213	9.27666	0.843845	0.783381	4.69661	2.39808	0.923927	0.722053	0.482226	1.92183	5.91211	2.24856	6.01086	6.4596	1.90752	0.0243747	0.564727	0.757774	2.3255	4.00752	1.02708	0.050016	1.03238	2.89174	1.68527	1.73588	3.24259	3.86054	1.00001	4.398	0.550519	0.185743	5.76659	1.99561	5.51875	1.51201	1.98786	3.03667	2.75909	2.37891	0.044846	1.43405	2.87825	0.989942	0.942404	3.93559	0.147389	0.353505	4.97443
NSHDS127	1.31957	10.3428	1.30587	0.874309	5.81402	1.88111	1.51774	0.584962	0.730311	1.51395	4.76299	2.71702	4.31379	4.82836	2.02254	0.0287896	0.321863	2.10373	0.864413	1.75956	1.17164	1.07254	0.769051	2.4875	1.26968	2.06474	2.89131	1.88306	0.545284	3.33525	1.32165	1.34925	5.75111	1.2951	5.49349	2.37869	2.32951	1.47763	1.36275	1.91687	0.0103459	0.713322	1.47462	0.0494213	0.626057	1.9776	1.04097	0.485306	4.34219
NSHDS128	1.38357	9.33951	1.89367	0.548441	4.54266	2.3439	0.440855	1.04004	0.466008	1.40901	3.58145	2.30961	4.96874	4.33713	2.04548	0.039819	0.697072	5.57673	1.54187	1.94972	0.72465	1.13231	2.22108	3.19591	3.42677	2.29045	2.85167	3.59718	1.28529	6.49872	1.83622	0.762273	4.91738	1.99532	6.97299	0.949531	2.5631	2.30065	1.75021	3.91062	1.57645	7.51437	1.58018	1.39095	5.24724	1.9815	0.147389	0.267946	4.63241
NSHDS129	2.63418	7.60917	1.11247	0.854437	5.04495	2.51367	1.08676	0.450226	0.832253	1.74564	4.61888	2.03119	3.41032	4.33363	1.466	0.0507631	0.508813	0.354958	2.27872	0.340169	1.07106	0.566282	1.54468	1.94581	1.17363	1.27018	2.45851	2.70519	1.20295	3.82329	1.67845	1.08678	6.75959	1.69227	5.66168	1.04499	2.44203	2.41733	1.29839	1.50866	0.12135	0.793477	1.88882	0.0890957	0.607337	2.13618	1.67338	0.18195	5.16926
NSHDS130	2.62174	8.5695	1.84914	1.31553	4.90704	2.35293	0.548645	0.665706	1.06448	0.382799	6.0034	2.73329	5.2341	5.59063	1.6651	0.0615023	0.625207	0.382979	2.40691	1.71231	1.19503	1.68717	3.26981	2.79817	1.92543	1.37196	1.96502	3.06479	2.40815	3.56435	0.805512	1.61792	5.60574	2.09966	7.95732	1.36102	2.08139	2.3345	1.99742	2.98917	0.117655	1.3515	1.39967	0.437062	1.22238	1.77831	1.61182	0.19882	4.16711
NSHDS131	2.13982	8.53256	1.97174	0.878097	5.79755	2.6312	1.73457	0.576998	0.432088	1.06431	5.03105	5.39873	6.05821	5.50169	1.55692	0.0176046	0.627701	1.35018	4.53753	2.15804	1.47778	2.24237	1.09652	4.50695	1.45799	1.35441	3.41261	4.3469	0.735909	4.40321	0.753544	2.35625	4.51532	0.519061	4.47499	1.71263	2.57796	3.61002	2.26382	2.553	0.655621	1.20125	1.1264	2.72954	0.615562	2.20115	0.693876	0.563352	4.49014
NSHDS132	1.96799	8.83675	1.56565	2.32431	5.34615	3.25366	0.923888	0.3799	0.280492	0.883498	5.29882	1.21775	4.17581	4.93157	1.94725	0.062384	0.336072	0.120009	1.41197	0.914206	0.52931	1.38451	0.728631	2.96276	1.81217	1.49668	2.38825	3.56956	1.15593	4.58056	0.441307	0.837168	3.91092	1.97219	5.52927	1.13836	2.36983	1.47621	1.44384	6.32653	0.0932043	0.885742	1.27045	0.50268	1.06848	1.66251	0.920206	0.251282	3.84354
NSHDS133	2.03154	9.08776	1.20377	0.870822	5.99931	5.74341	1.32474	1.39467	0.942812	0.565954	5.24541	2.31906	6.48952	5.13444	1.45443	0.0494592	1.08499	4.10873	1.4909	5.46318	3.51374	2.11003	3.26625	4.05407	3.02811	2.69006	2.6886	4.20129	0.654197	4.21416	1.40898	3.701	5.02834	2.41479	5.5022	1.17015	2.91289	3.66557	2.9933	3.09276	0.726851	2.35909	2.23479	1.9517	1.69899	2.24518	1.30386	0.54112	4.93401
NSHDS134	1.93853	10.157	1.05018	0.844955	4.74465	1.94844	1.21596	1.46113	0.665771	2.37775	5.59279	2.12645	6.12464	5.30977	2.24613	0.0311278	0.33817	0.904462	3.7395	1.88716	0.812248	1.01287	1.07698	4.16211	1.68026	1.93567	3.35754	5.81189	0.691807	4.79054	1.09957	3.22747	3.9504	1.49731	4.45663	1.72499	1.86502	2.18442	2.81727	1.79859	0.199445	0.679604	0.935734	0.523817	0.665824	2.5013	1.37486	0.271549	4.23356
NSHDS135	1.61133	7.60053	0.530919	0.656794	6.11533	2.61405	0.918043	0.865725	0.703558	0.323828	4.39123	2.95915	9.51047	4.56796	0.989057	0.0350335	0.746356	2.20727	1.03478	2.54474	0.853007	0.050016	1.3576	4.51748	0.982871	2.66475	2.43025	3.76837	0.46022	4.91959	1.32446	0.622508	6.43546	0.101332	6.23111	1.82051	2.95248	2.50569	1.88846	1.4042	0.296523	2.9563	1.25068	0.991115	1.36948	2.7337	0.836771	1.43037	3.44675
NSHDS136	1.96771	7.71647	1.70753	1.38078	5.10154	2.36622	1.83575	0.783922	0.343176	0.172395	5.8152	3.74234	5.17663	4.80009	1.49347	0.0278408	0.506783	1.24313	1.84336	1.68133	0.89151	1.07866	1.14706	2.91964	1.8728	1.5582	3.52231	3.06174	2.90277	4.61055	0.538845	0.588418	4.9677	1.39676	6.09722	8.4944	2.89809	4.4547	3.05625	1.60367	0.0251114	1.16816	1.40729	0.199137	0.867874	3.57978	1.0787	0.33785	4.31501
NSHDS137	2.59251	7.48057	0.705708	0.594174	5.01158	3.0805	1.71397	1.54347	0.513541	1.08115	5.95249	3.29274	4.68324	4.82731	1.52467	0.0594872	0.723595	0.471464	1.93613	1.47498	1.45516	0.684136	0.945606	2.94736	0.764984	1.92423	3.5446	2.43943	1.23905	6.19	0.698655	0.0623282	4.51473	1.65331	6.9278	3.29696	2.78485	2.83814	2.60942	1.78288	0.0535287	0.738076	1.45063	0.440394	0.86799	0.888166	1.08954	0.229421	3.47095
NSHDS138	1.00616	9.98108	0.0423729	1.03086	4.43088	2.24787	1.23828	0.348387	0.876295	0.66738	4.07175	1.71142	4.3839	3.35601	1.84976	0.049299	0.391015	2.9174	0.598327	0.680766	1.45009	0.774491	1.74196	3.54054	0.530442	3.00541	2.62357	1.47779	2.44409	4.98644	0.0444751	0.0623282	3.54073	1.26618	6.25474	1.28476	2.35046	2.02263	1.3622	1.27376	0.561668	2.83275	0.62702	1.86048	1.53503	1.14898	1.62517	0.414415	4.218
NSHDS139	1.46663	8.73154	1.36101	1.10855	5.81555	2.00622	0.988073	0.485647	0.68376	0.150905	6.01707	3.13591	4.65388	4.53962	1.27743	0.0272084	0.634583	0.389052	2.15479	1.07717	0.840875	1.11247	1.15158	2.45014	1.73159	1.68855	3.37489	2.8954	0.947793	2.6488	0.214453	0.0623282	4.1738	1.96467	7.02458	2.27364	2.28392	2.08731	2.06193	2.10895	0.135492	1.0043	2.18428	0.507557	0.495777	1.87444	1.54145	0.304944	4.90288
NSHDS140	1.13158	9.49031	1.02572	1.10244	3.70268	2.12066	1.40934	1.25253	3.94201	0.182695	4.90646	2.44359	3.27896	4.67534	1.90117	0.0909048	0.793677	0.520892	2.07095	4.69338	1.9001	0.050016	1.71614	2.28538	2.76572	2.25095	4.44968	1.92519	2.09972	3.44854	1.04524	0.265629	4.31834	1.66244	5.78118	1.11956	1.8819	1.64185	0.0637184	2.69296	0.0103459	2.29454	1.1475	0.441143	2.77014	1.72941	2.52891	0.121403	5.54402
NSHDS141	2.4083	10.9096	0.892122	0.762248	6.32931	2.59109	1.59374	0.42054	0.59348	0.512006	5.23065	2.52627	4.7681	3.9172	1.58817	0.0524739	0.421811	4.02406	2.2317	1.50442	1.75899	1.28027	0.854166	2.36101	1.59477	2.28156	2.75182	3.3714	0.987969	4.12146	1.33057	1.69711	3.98721	1.98984	6.94279	1.55478	2.77293	1.40462	2.51322	2.48686	0.152892	1.03386	0.766697	0.962945	0.837927	1.50455	1.07139	1.24135	4.21105
NSHDS142	2.00305	7.96026	1.19712	0.971965	4.89293	1.95681	1.16822	0.333958	0.437403	0.188174	6.08617	2.61699	5.09605	6.60282	1.49983	0.0308546	0.698037	0.259671	2.61522	3.96886	0.800322	0.910915	1.23497	3.42622	1.0031	2.76685	2.12892	4.79445	1.64369	2.8501	0.195096	0.0623282	3.70006	1.93855	5.8994	2.70697	2.57754	3.01091	2.30105	1.87423	1.34691	0.839949	1.16657	2.32184	0.786837	2.59142	0.863701	0.158755	3.72982
NSHDS143	1.46657	8.90989	0.511712	0.441376	6.90649	2.01268	1.17107	1.39255	0.959985	0.480577	5.46991	2.76736	4.0534	4.63028	1.66323	0.0742786	0.625726	1.87177	0.636623	0.361582	0.933505	0.923031	1.22898	3.20627	1.22578	2.3846	2.85271	5.62678	0.830979	2.94809	3.6949	1.05588	4.74018	3.58767	4.60814	1.5221	2.45868	5.02398	2.31536	2.1116	0.226016	1.85989	1.84894	3.21218	1.59277	3.181	0.84746	4.06291	5.98994
NSHDS144	1.92701	9.41465	1.10354	1.09356	5.39422	3.06691	2.03317	0.554284	0.962111	1.15267	4.27472	1.38583	5.82377	4.32548	1.79123	0.0358945	0.382682	0.300821	1.83105	1.40121	0.441485	1.19245	0.970734	3.45279	1.38707	8.0302	2.02579	2.86255	1.94709	6.19142	0.379841	1.60512	5.15594	1.45931	4.71236	1.82066	2.24607	2.27648	2.46705	1.07552	0.196448	1.47868	2.25241	0.802567	1.30805	1.62916	1.04324	0.167967	3.4715
NSHDS145	2.46247	8.95782	0.174943	1.2596	6.61203	2.13835	1.49106	2.76432	0.422502	0.981896	7.62745	2.46321	5.63162	6.9025	1.71391	0.0395565	0.508069	0.252589	1.92906	1.54031	1.26958	0.050016	2.53683	3.54105	2.28719	2.5622	4.64363	4.55839	1.12164	3.73766	2.67367	0.998597	4.12234	2.65851	5.41389	7.03845	3.48356	4.52352	2.01509	1.15382	0.0882636	0.987431	1.52903	1.20383	0.536488	2.45602	2.13054	0.138806	4.59671
NSHDS146	1.2713	8.04409	0.845894	1.14324	5.48491	1.62663	1.11328	0.596328	0.408671	1.18673	6.33095	1.20293	5.1998	3.89791	1.69545	0.0314609	0.425204	1.57205	1.59548	0.789027	0.262237	2.7882	0.685304	2.41259	1.87057	1.31701	3.13786	3.0192	0.790154	4.37129	0.256653	1.44153	5.84369	1.56392	6.10064	3.84907	2.52151	1.69484	1.24443	1.33883	0.112075	0.620743	0.873272	0.0602511	0.483669	0.880323	0.944948	0.288347	5.06396
NSHDS147	1.90543	11.0095	0.149415	0.784917	4.97347	2.11128	1.3341	0.486213	1.89865	1.02642	4.28179	2.40536	6.45586	6.2764	1.23738	0.0677502	0.377051	1.54802	2.03049	1.28507	1.65627	1.44041	1.50846	4.28554	1.31848	1.59384	3.35453	3.36174	0.642602	4.29431	0.390631	0.0623282	5.04657	1.08068	4.46515	1.69772	2.64913	2.56925	2.43323	1.5077	0.427123	0.913395	1.23829	0.276882	1.12619	0.247363	1.73472	0.654437	3.82993
NSHDS148	0.971338	9.75997	1.05119	0.449816	5.34561	2.48306	0.714161	1.02163	0.867964	1.13715	5.25003	1.44022	5.10477	5.20054	2.96096	0.034397	0.213809	0.717257	2.56412	1.28716	0.197987	0.050016	3.43208	8.17241	1.02175	6.74959	1.41265	1.13117	0.607927	5.26314	1.31804	1.00022	4.23772	3.02681	4.88853	2.91084	2.46602	2.32774	3.07565	1.72531	0.138043	2.86843	1.16892	0.735594	0.801038	2.21528	1.88643	0.239389	4.80716
NSHDS149	1.03713	8.08964	0.107469	0.879431	5.30774	3.1389	1.28721	0.675303	0.747235	0.354884	4.39757	1.92915	5.36707	4.39639	1.42111	0.0909157	0.446462	2.79457	0.863199	0.695605	0.906534	0.51307	3.82885	4.01495	0.444681	3.51949	2.90429	3.34638	2.04565	3.43793	0.671091	1.23361	3.97508	2.41455	7.79145	0.75391	2.49331	2.29323	2.49353	1.60378	0.745581	5.53299	0.958031	1.52499	5.63307	1.55649	1.11582	0.169286	3.89496
NSHDS150	2.00283	11.7497	0.30504	0.846882	6.37256	3.82973	2.31691	0.449768	3.73782	0.322576	6.74028	1.73012	4.2447	5.74089	2.94238	0.04767	0.832819	0.346793	2.20889	1.30807	3.58013	1.40573	1.29329	3.12736	1.12746	2.72907	4.46241	2.75642	1.10301	3.82826	0.335153	0.0623282	5.07721	1.89281	5.23782	2.68177	2.36562	4.31629	0.835859	3.90772	0.180795	1.08357	1.08844	0.629911	0.81269	2.33201	2.44463	0.371237	4.35584
NSHDS151	0.960314	7.83972	2.56157	0.822196	7.27873	1.28937	1.20562	0.320741	0.997755	0.383202	4.24139	2.14002	4.21762	4.67129	1.72894	0.0527297	0.419834	1.47136	1.76764	1.81729	0.818608	0.938	0.87231	1.78882	1.17013	1.09323	2.28425	1.35482	1.01176	3.04247	0.361728	0.286167	5.65719	1.48922	5.61937	0.947353	1.92224	3.17819	1.4531	2.21949	0.106508	1.05319	0.425658	0.62802	1.17587	1.75319	1.89631	0.260624	4.33684
NSHDS152	1.97344	9.62969	1.05235	0.938026	7.54898	4.182	1.84801	0.472145	0.52738	0.777857	5.39968	2.84525	4.40826	4.96299	2.32691	0.0584012	0.398081	0.96061	3.53533	3.15116	0.112354	1.08333	1.88194	2.66711	1.28762	1.74406	3.00742	3.07238	0.792734	3.61607	0.528879	2.21258	5.61273	1.73256	4.7607	0.88184	1.47132	2.54341	1.91226	3.61794	0.164977	1.91022	1.88009	0.193244	1.70802	1.69816	2.47148	0.19349	4.48149
NSHDS153	1.44459	9.05601	0.216248	0.823432	5.2513	3.04925	0.0610122	0.441204	0.855221	0.341966	5.72522	1.67457	4.44904	5.82731	2.31054	0.0277819	0.420813	0.307323	2.01813	1.84127	1.32658	0.80843	1.00715	2.25104	1.19538	1.45183	1.68	2.52177	1.8602	3.42884	0.355915	0.878882	3.65206	0.906497	4.67742	2.34262	2.48015	2.52173	2.00084	2.14036	0.0103459	0.772399	1.06989	0.116795	0.718707	1.64816	1.13619	0.133941	4.72002
NSHDS154	1.62773	8.2878	0.792374	1.0577	5.54995	3.13373	0.0610122	0.677565	1.41593	1.14941	4.3802	1.66231	4.94346	4.25009	1.8445	0.0330487	0.604731	0.594105	2.00289	2.16922	1.27198	2.64796	0.942414	2.55643	2.58345	1.47691	1.49765	2.77948	1.91242	4.09995	0.438371	0.561996	4.16332	2.05419	6.68101	1.58357	2.57646	2.30547	1.80662	1.88983	0.0898319	0.944554	2.00841	0.14472	0.78038	1.52675	1.39175	0.161129	3.93747
NSHDS155	1.4279	8.06853	0.417245	0.517708	6.75106	2.88104	0.0610122	0.666793	0.838922	1.38884	4.81555	3.33642	3.94371	3.47237	2.0488	0.100687	0.715839	4.00721	0.613202	0.40912	0.912656	0.682925	2.20515	3.4664	0.955967	2.25126	4.77288	2.78967	0.659387	4.21858	0.997141	0.733916	3.44859	4.18073	4.51849	1.43331	2.57355	4.64015	2.0688	2.22738	1.74504	4.67031	1.05068	1.79421	2.00022	2.63794	1.12418	6.86089	5.27843
NSHDS156	2.01984	9.89564	0.890973	1.29331	6.95595	1.82841	1.7501	0.878665	1.08989	0.896083	8.23992	3.69613	4.24702	5.28267	2.20072	0.0265763	0.643835	2.96686	3.37838	4.40056	1.95849	0.899636	1.65876	4.04018	2.40594	2.26391	4.29615	4.38951	2.6712	4.49315	0.489515	0.971444	4.06051	3.52426	5.01691	3.18587	1.74069	3.64411	1.67054	5.42943	0.167225	0.55982	1.38455	1.24496	0.64977	1.9849	2.02973	0.721662	3.82488
NSHDS157	3.35921	8.98482	0.996171	0.754597	8.18219	1.35504	0.898282	0.761793	0.281248	1.22254	4.1879	4.56211	5.30038	4.67062	1.53305	0.0814735	0.329448	0.816445	1.44376	1.34753	0.517892	1.33257	5.08808	2.92529	1.10185	1.41498	4.51107	3.12945	0.352597	4.2042	1.65784	1.21162	5.10636	2.29762	9.35953	3.39511	1.90483	1.67504	1.09275	1.05657	0.182896	1.05121	1.03371	1.48839	0.900053	1.52876	1.57511	0.179207	4.55309
NSHDS158	1.88112	10.2223	0.35035	1.01837	5.72674	2.55642	0.170397	1.13067	1.10089	4.25825	4.9274	2.6704	3.89476	5.52204	1.61815	0.075108	0.402026	0.823726	2.73586	0.607119	0.359629	0.860385	1.09069	1.65215	1.23653	1.17185	2.80267	2.83222	1.52903	4.53203	0.184598	0.0623282	5.59346	2.38393	5.91648	1.79598	2.22289	2.25357	1.68279	1.89989	0.123856	1.04344	1.92372	0.441158	1.12841	2.06983	1.41621	0.19278	3.33091
NSHDS159	1.16404	9.60118	0.295935	1.26324	5.86035	4.53146	0.929082	0.735315	0.849479	1.40911	6.89845	1.82343	4.80924	5.07305	2.08282	0.0314617	0.57132	0.52894	2.89333	2.67503	2.82167	0.65512	1.25259	2.69264	1.09028	1.94038	3.49391	2.99009	0.692174	4.26567	0.202398	1.06415	4.82785	2.60132	5.69158	0.868842	3.06921	3.35019	1.17582	1.95689	0.0693266	1.3798	1.55662	0.63788	0.575224	2.21229	1.38106	0.206834	4.89582
NSHDS160	2.68974	8.06354	0.362122	0.143671	5.10704	1.76544	2.00008	0.670209	0.333497	1.40903	4.27999	2.50518	3.48082	4.38632	1.36354	0.0618565	0.370751	0.62513	1.90109	1.87435	0.59815	2.45334	1.02374	1.8544	2.39971	1.09621	2.94244	3.29195	1.53601	2.61866	0.335178	1.3685	4.26831	1.25554	5.05764	3.54942	2.1939	2.21194	1.90289	1.84824	0.0103459	1.60237	0.898744	0.438848	1.30817	1.56634	1.19203	0.180469	3.8538
NSHDS161	1.94249	9.13531	2.19332	1.42155	6.40189	2.60131	1.18371	0.152421	2.98081	2.65437	5.07203	1.58176	4.06456	5.04419	2.69801	0.0514928	1.79684	0.131838	3.07266	1.02719	2.01001	0.868813	1.54215	2.286	2.20899	2.08317	2.63911	2.09286	1.15163	3.03652	0.49314	0.974803	3.70994	2.02204	5.42795	1.10481	1.58355	2.58009	2.50001	2.37354	0.0629645	1.13448	1.9489	0.105551	1.19523	1.42014	1.83035	0.212761	4.49925
NSHDS162	3.25176	5.19601	0.626346	1.46197	6.18683	2.41029	0.0610122	0.971805	1.89015	0.519266	5.32892	2.62173	4.84463	3.38982	2.0852	26.777	0.33589	0.697076	1.80644	0.95162	1.18123	0.050016	0.882321	3.41509	0.549018	3.86501	4.63444	1.9563	2.93452	5.44461	0.0444751	0.0623282	3.62734	1.46912	6.23258	1.85096	10.5424	1.76912	2.10418	1.81988	0.0677468	1.25687	3.37682	0.140726	1.51176	2.74432	0.769008	0.195012	3.50194
NSHDS163	3.017	9.59216	1.6296	1.60237	6.11274	1.77925	1.03626	0.561166	1.12434	0.810126	3.78261	2.55339	5.57379	4.70357	2.49744	0.0550642	1.33774	1.60925	0.954614	1.48916	0.173406	1.19817	1.33797	3.05784	1.00321	3.564	3.40058	2.38443	0.252535	4.07241	0.731447	0.23616	4.63281	3.78467	7.04959	0.946367	2.24317	2.04599	1.57543	1.63882	2.75247	2.65347	0.998448	0.617351	0.621627	2.25311	1.37965	0.266882	3.97703
NSHDS164	1.99707	11.1239	0.501992	0.782918	7.08274	2.13268	1.83965	0.735732	0.678677	0.345405	6.83481	1.87483	4.82828	4.73489	2.18386	0.0796428	0.592674	1.3673	0.660324	0.827935	1.10048	1.32053	2.34979	2.18996	1.45672	2.94418	4.34954	3.83139	1.15259	3.97726	0.995812	0.754896	6.75458	3.4543	6.85568	1.39292	2.99286	3.49365	3.82894	2.80737	0.178679	1.54543	1.61924	0.881932	1.79768	0.579481	1.99611	0.390612	5.39079
NSHDS165	2.6894	7.25878	1.00261	1.20459	4.6832	2.28601	0.0610122	0.474528	0.331219	0.676961	7.1467	1.21525	5.75473	8.12877	1.61318	0.022786	0.727697	0.400961	5.50102	1.77236	0.330366	0.452083	0.596025	6.27558	0.704991	3.32422	3.85859	4.56204	0.532759	3.96032	0.783653	1.85933	4.97264	1.21574	4.1873	0.847236	2.01611	3.34151	1.86333	2.30394	0.0842894	0.779377	3.274	0.308471	0.359559	9.0863	0.76678	0.401271	6.7096
NSHDS166	1.19839	8.04085	0.799641	1.0748	4.35243	2.41005	2.66799	0.330131	1.53728	0.557125	4.11344	1.47788	4.44569	4.49851	1.37677	0.0412133	1.2751	1.86578	1.81286	1.19774	0.967197	0.050016	0.880902	2.32393	1.36522	1.67695	2.43442	2.49448	0.695172	3.84607	1.046	2.16925	5.07407	2.97416	5.61418	0.292218	2.61436	2.71203	1.46374	1.51145	0.506239	0.725794	0.678645	0.490416	0.249632	8.68938	1.0759	0.486187	5.90902
NSHDS167	1.74444	9.03657	1.32414	1.12819	6.97189	1.90984	1.34493	0.483677	0.56286	0.819523	7.25839	2.70123	5.27685	4.97312	2.35014	0.0477886	0.491867	1.14075	3.5303	2.2969	0.781374	0.65152	0.673686	3.22149	1.10979	1.65394	3.87363	2.25037	1.76995	6.12182	0.936698	0.0623282	4.23771	2.79691	6.32603	3.1377	2.55891	3.86945	1.8435	1.56241	0.262123	1.05296	1.68223	0.263715	0.994863	2.54397	1.53862	0.155186	5.58225
NSHDS168	1.92969	9.10221	0.79377	0.461784	6.69843	4.73499	1.48621	0.422567	0.718583	1.35141	5.70392	2.26179	6.47048	4.9018	1.51421	0.0500244	0.418475	1.05961	1.3505	1.10751	1.52788	0.612834	1.43136	4.23677	1.34458	2.45509	4.0063	4.26137	0.851863	4.08598	0.558885	1.69381	4.15966	1.9683	5.44051	3.21605	2.84818	4.38564	3.12746	3.06791	0.0614269	1.43542	1.21431	0.0979409	0.730402	2.54376	1.5947	1.50854	3.69048
NSHDS169	1.10651	11.6809	1.71284	0.732257	4.46792	3.64242	1.08322	0.887315	2.56201	1.04878	4.19847	0.944933	5.24391	5.32834	3.19861	0.0998482	0.485776	2.90992	2.10227	1.22851	2.26544	3.76995	3.37444	3.71577	8.9795	3.55938	1.92258	3.84028	3.50788	4.78421	1.0337	0.854853	6.25198	1.94962	5.65063	1.57593	1.97761	1.64952	3.66161	2.75074	0.267474	2.10933	0.770046	2.03065	2.6146	2.21093	1.93205	0.316491	3.74064
NSHDS170	2.15876	9.68327	0.129587	0.787615	6.36736	2.354	1.62677	0.439164	1.58219	1.38948	4.80271	2.442	4.11511	4.95627	1.53655	0.0529383	0.330044	1.1872	1.88576	1.55036	2.22837	0.050016	1.07994	2.13528	2.08346	1.37777	3.16418	2.18069	2.10172	2.75805	0.144739	0.0623282	5.9741	1.5713	5.00116	2.06625	3.03377	2.87387	2.36396	5.12803	0.0738116	1.00801	1.55287	0.36902	0.750447	2.50605	2.56739	0.145102	4.74564
NSHDS171	1.40522	9.60376	1.31492	0.938026	7.21861	3.65398	1.78498	0.551695	0.348908	0.371681	5.64181	2.02744	6.05997	4.61062	1.5267	0.0440192	0.510886	0.344063	2.17948	1.9079	1.33214	0.944245	1.01455	3.10261	1.49154	1.68598	2.54939	3.20201	1.08533	5.30384	0.203979	0.872222	5.05587	1.74749	5.59823	2.53947	2.12288	2.89626	1.6573	0.981261	0.128447	0.236632	0.795094	0.273813	0.959622	1.16557	0.880778	0.162897	5.95486
NSHDS172	1.89102	9.12758	0.359292	0.445926	6.18759	2.44383	1.19018	1.21312	0.930003	0.294434	5.94446	1.64602	5.80056	6.43346	1.80706	0.0280219	0.601627	0.458344	3.4262	1.46229	0.698938	0.658974	1.33706	4.45694	1.0155	2.3492	2.34535	7.38987	0.655648	5.37255	1.58327	1.50732	3.20554	1.9119	6.06627	2.63425	2.21857	1.54538	1.70096	1.26272	0.225258	1.34365	3.9629	0.939647	0.764029	2.09103	0.880932	0.161692	3.42565
NSHDS173	1.21043	8.50478	0.359324	1.75011	5.13635	2.63017	0.0610122	0.55519	0.420313	0.511694	6.12939	1.44628	4.42837	4.90511	2.80883	0.0374171	0.6125	0.578223	2.01455	2.32038	0.635353	0.050016	0.818576	1.78797	2.68369	1.20484	3.19177	3.36986	0.371693	3.90222	0.777049	0.0623282	4.52745	2.75371	4.46954	3.57	3.94132	3.33773	1.39344	1.21326	0.357016	0.896334	0.871623	0.092894	0.580073	1.1463	0.885482	0.256671	4.07999
NSHDS174	1.49848	7.85862	1.82162	0.973388	5.34556	3.78347	1.27199	1.30754	0.524754	0.506386	5.82558	2.8648	6.80372	3.10639	1.2423	0.0429604	0.83426	1.77266	0.732163	1.61874	2.26458	0.821407	0.8153	5.11762	0.914414	2.4237	2.90116	4.2406	0.550884	2.93617	1.98171	1.15955	3.85506	3.35108	6.98341	0.779695	2.25874	1.86849	3.64846	3.74313	0.401627	1.06323	2.66749	2.61845	0.61462	3.48774	1.92322	1.1926	3.21372
NSHDS175	1.87333	9.13032	0.0104626	0.870475	5.4129	1.64377	0.0610122	0.358025	0.412935	0.276766	4.54439	1.69379	4.73026	5.38358	1.58545	0.044387	0.437758	0.310489	1.41092	0.6547	0.146169	0.408202	0.790049	3.27419	0.342722	4.98749	2.61718	2.12265	0.932796	5.14759	0.233731	0.0623282	6.40455	1.66107	4.07943	1.28528	3.09179	4.64544	2.32728	2.12675	0.0875416	1.37417	1.57758	0.404053	1.31501	1.18155	1.12268	0.157593	2.65275
NSHDS176	1.49361	9.69082	2.57217	0.843902	5.30785	3.42845	1.05535	0.670209	0.758473	0.300497	5.89013	1.21922	4.57779	4.77452	2.12014	0.0402211	0.378753	2.85267	2.43669	0.563584	1.10887	0.813294	4.09546	2.24782	0.753698	1.69889	3.66828	2.3607	1.21525	2.68214	0.26637	1.44166	4.14714	2.59339	7.10568	0.971305	1.93595	1.56076	0.864402	4.50322	0.615097	1.20147	2.25294	0.358416	1.20736	2.5441	2.38377	0.231049	4.89907
NSHDS177	2.36663	8.51951	1.1526	0.966889	6.23014	2.13116	1.74027	0.725076	5.56084	1.84422	4.36986	3.9266	3.58092	4.62494	3.07718	0.0435597	0.370529	0.605855	0.841794	0.286139	1.58703	0.050016	1.35201	3.14617	1.29495	2.59626	6.68856	3.73341	1.13702	4.2986	0.571044	1.79806	4.47817	1.76987	6.49128	1.31306	2.22503	0.889633	1.20125	2.36634	2.47371	0.937708	0.741538	1.67266	0.38594	2.744	2.93484	0.122523	3.95152
NSHDS178	2.40521	8.55993	1.1959	0.8887	3.56076	1.87855	0.838213	0.679733	0.346448	1.49113	5.3834	1.04184	4.35427	5.633	1.78578	0.0797768	0.412457	1.22657	4.29981	1.34991	0.934346	0.050016	2.88165	2.13318	1.38711	1.72343	2.82085	3.34167	1.06355	4.73226	0.326305	0.519823	5.08137	1.41328	3.51891	1.40589	2.31831	3.4966	1.52219	2.79743	9.49406	1.05935	1.68355	0.106436	0.970443	1.84402	1.74377	0.329888	5.54602
NSHDS179	0.452665	8.02928	0.946643	1.01254	5.54769	1.80771	1.22729	0.875735	0.41642	0.51366	4.19351	3.63279	6.89059	4.11465	1.66919	0.04076	0.380866	0.844623	2.08816	1.80288	0.979756	0.587747	1.27209	3.75147	1.40303	1.25656	2.03696	2.05084	2.14035	5.73279	0.413323	2.95182	6.10721	1.97922	5.4052	1.82457	2.57583	2.01006	2.1692	1.77651	0.167399	1.47796	3.47178	0.700614	1.23554	4.2375	1.02534	0.407608	3.54357
NSHDS180	2.68162	7.9844	0.240174	0.586579	6.30093	1.3283	1.2872	0.374823	0.634715	0.207763	4.72545	3.54243	5.35775	5.82549	1.32892	0.0349614	0.361206	0.391234	3.14267	0.933449	0.836653	0.050016	0.765271	3.62463	1.93558	1.05168	4.3269	2.60461	0.536112	2.90219	0.468744	0.770301	5.58669	1.26181	5.7938	1.85785	1.65106	3.37398	0.650054	2.97702	0.267772	0.823142	1.42581	1.10331	0.568238	2.30254	1.41105	0.226313	4.22344
NSHDS181	2.43529	9.37321	0.929968	0.744772	7.36842	3.36742	1.50261	0.367554	1.538	1.1326	5.67641	3.12083	4.79828	5.25237	1.61392	0.0405434	0.510242	1.01786	0.946919	0.400956	0.673714	1.28943	2.20505	2.80307	2.99634	3.43625	5.79361	3.96236	0.832032	4.17561	0.954416	1.70034	4.4612	2.74703	5.63328	1.48825	1.92604	3.77608	1.08934	1.88992	0.115016	1.73413	2.00492	0.0197842	1.30841	1.88363	1.44362	0.244431	4.4808
NSHDS182	1.17269	7.93001	2.49274	0.666309	5.47113	4.10748	2.66408	0.654793	1.0085	1.80026	5.3995	1.75299	4.44519	4.68276	2.0768	0.0309622	1.0159	0.489604	0.120237	0.19714	0.668414	1.45987	0.688381	1.9963	2.4519	4.26592	2.82461	1.96022	0.901174	4.81893	0.40903	1.66046	5.53511	1.71083	3.9155	3.13521	3.04721	2.32051	1.66123	1.00648	0.071016	0.768594	1.40305	0.0374524	0.63378	2.46344	1.6937	0.194745	4.16351
NSHDS183	1.24127	6.94541	0.729831	0.857064	4.92003	2.6199	1.44588	0.993279	1.34005	0.849309	5.10266	1.33721	4.2959	5.55579	0.832637	0.0327141	0.347803	1.11145	2.76527	1.45623	0.693017	0.050016	0.790187	2.36436	1.79143	1.68601	2.34192	2.66447	0.674091	3.27378	2.06317	1.84554	5.18265	1.43785	3.78892	2.59317	2.30188	3.37134	1.65963	0.982859	0.086436	1.01621	1.04101	0.346637	0.589073	1.50194	1.38152	0.244613	3.74436
NSHDS184	2.08406	8.72741	0.348533	1.59348	7.03601	4.49582	3.35863	0.305117	1.50662	0.545865	4.7316	3.46915	6.62872	4.65104	1.91758	0.0549721	0.318058	1.04228	3.89898	2.70394	2.51561	2.12654	0.923585	3.42162	2.79647	2.28928	2.82464	4.71989	2.24715	3.38286	0.227488	3.38958	4.29123	1.49169	4.11278	2.19267	1.64864	2.0149	0.723485	2.07165	0.163545	1.61827	1.36932	0.722069	0.739208	2.9912	3.57288	0.41026	4.97215
NSHDS185	1.75952	9.31573	0.197608	0.554712	5.93538	3.35527	1.99339	0.876894	0.350504	0.880152	5.69794	1.55914	5.28313	5.25356	1.37736	0.0136739	0.354095	0.656972	3.68468	1.43137	0.536386	1.35275	1.27249	3.33689	1.23233	1.92974	1.58596	5.86985	1.62883	5.25808	0.5763	2.82595	3.82505	1.53691	4.95144	2.3944	2.65117	1.69703	2.55951	1.25472	0.175263	0.730516	1.923	1.06785	0.510791	2.84643	1.26912	0.184165	3.73272
NSHDS186	2.20249	11.081	0.601147	2.45681	6.08094	2.89342	1.8321	0.884307	0.770261	3.02644	6.24766	3.02222	5.91918	5.04514	2.2102	0.0647408	0.523553	1.37376	3.7577	0.760203	1.85984	0.490064	1.48374	4.55783	0.823112	1.57796	3.81659	2.59093	1.25326	5.9983	1.95318	0.288864	5.84532	2.62592	5.96053	1.39235	2.65169	1.5283	1.93216	2.44179	0.0103459	1.16275	3.34932	0.33803	1.20508	2.60211	0.777637	0.458414	3.6269
NSHDS187	1.51738	10.4399	0.665688	1.2627	4.56837	2.42971	0.5678	0.228867	0.789879	0.856142	5.13506	2.22828	5.13294	4.31808	1.79734	0.0260353	0.478962	0.612472	1.44948	0.759431	0.702293	0.875706	1.09927	2.7521	0.905536	3.02277	2.29714	3.97195	0.785021	5.29499	1.90863	0.518628	4.94435	2.56908	6.71749	1.785	2.3688	2.62308	1.58433	3.328	0.291508	0.771467	1.47331	0.888068	0.631739	1.76272	2.05679	0.182871	4.97858
NSHDS188	2.52258	9.60881	2.39425	1.96101	5.47802	2.23187	1.60425	1.29723	0.868997	0.638038	6.49928	1.86268	7.5682	5.0864	2.70519	0.0368886	0.558024	0.884317	2.43298	4.70451	2.17467	1.31104	1.54457	3.84386	1.37593	1.99271	4.7009	4.08214	1.63406	5.31664	0.378874	2.8169	6.97338	1.66822	5.26405	3.64647	2.42455	3.42779	2.98611	3.20136	0.0700304	0.236632	0.799107	0.582369	0.704654	1.09508	1.3744	0.176247	4.36247
NSHDS189	0.752847	8.41729	0.74984	0.718524	6.83752	3.66206	0.960717	0.578823	1.25871	1.21498	3.48957	2.86988	4.38426	3.86874	1.5309	0.0649218	0.645823	3.38809	3.10389	3.86885	1.7726	1.09833	3.71068	2.93036	1.26826	1.08017	2.55938	2.01183	0.362532	4.78078	1.1485	3.00127	4.49262	2.86862	4.11858	0.445067	2.22717	4.5919	2.0019	1.56208	0.511635	1.20364	1.80397	3.96682	0.701335	2.03897	0.937672	0.813111	4.69941
NSHDS190	2.13806	9.54883	0.369917	0.766557	6.37021	3.72042	1.09141	0.435289	3.47088	0.640723	4.87397	2.29144	4.56941	2.7576	2.13673	0.0542349	0.471012	1.60702	2.5082	1.5076	2.28822	1.04505	1.30116	2.50013	1.43404	1.31376	1.70259	2.39851	1.86687	3.59784	0.66748	2.06154	5.97231	1.03347	6.71534	1.34319	1.79887	2.30712	0.0637184	2.98217	0.0103459	1.31787	1.00173	0.425643	1.99016	2.13395	4.00869	1.00843	3.85814
NSHDS191	3.00209	8.73032	0.803187	0.571775	6.31115	1.73444	1.27448	0.220624	0.634456	0.501955	4.92566	2.85943	7.24006	4.70149	1.31876	0.063862	1.34895	1.24794	1.47603	0.808685	0.835587	1.96129	2.78783	4.44483	1.51639	3.1279	3.281	3.64527	0.744209	3.90954	0.453176	0.0623282	4.12365	1.81328	4.92777	2.56828	3.53655	2.10178	2.88342	1.46115	6.61171	1.81028	0.845435	1.27332	1.27062	2.43202	2.11831	0.312805	5.92201
NSHDS192	3.71953	7.21072	1.19426	0.599791	5.38659	1.88746	1.31469	1.64453	0.870317	1.47443	5.66985	2.12924	6.82459	7.72846	1.92065	0.100092	0.664708	3.3221	3.17235	0.616137	0.322649	0.532849	4.35381	4.95995	0.649569	2.00447	4.18023	3.13658	0.647619	5.26448	4.33363	1.26992	4.93295	1.85966	4.77784	1.72431	2.30014	4.5718	2.34278	2.66235	1.17334	2.96971	1.06623	1.37123	1.8092	4.13289	1.24798	0.482168	4.02472
NSHDS193	1.37986	11.896	0.637033	0.656157	5.49322	2.82659	1.56468	0.507767	0.720018	1.10655	4.945	2.86426	5.30627	6.12592	1.72077	0.0637012	0.306912	0.974295	1.89375	0.214521	1.91462	0.830262	1.31767	3.17754	1.28343	1.90036	2.51091	3.09112	2.23932	3.37319	2.20609	1.7029	6.6307	1.31603	5.80663	0.871599	2.92681	2.07206	2.80623	4.1454	0.378425	2.201	2.35498	1.8913	1.79942	2.43159	1.63392	0.215394	4.52656
NSHDS194	2.5617	9.27474	0.405093	1.19371	6.1042	2.35359	1.62667	1.04595	1.41359	0.196196	5.00569	2.96737	5.49569	5.98399	1.72187	0.0655744	0.508427	1.3307	1.99319	2.57675	0.85059	0.050016	2.67305	3.52785	1.88387	3.25326	2.96982	2.41383	0.894941	5.68465	0.958119	0.723899	6.02104	3.50999	5.63447	1.70923	2.58795	2.79416	1.92712	4.53959	0.779159	4.99286	1.26562	1.68426	2.69287	2.59058	2.50764	1.16628	4.38708
NSHDS195	1.46939	7.96623	0.407553	0.935374	5.12556	1.84564	1.82187	0.912107	0.77598	0.842946	4.86069	1.68929	4.66768	3.67246	1.84555	0.0443518	0.390163	0.349791	3.13517	2.17543	1.52841	0.361394	0.884626	2.3243	0.643796	1.68588	2.13971	2.27558	1.53074	3.02628	0.847521	1.4327	5.51137	0.750424	4.96682	1.41564	1.59265	2.64552	2.41136	3.43966	0.0103459	0.831919	0.412723	0.0554243	0.952283	1.67368	2.01168	0.125864	4.13677
NSHDS196	1.36573	9.04815	1.46277	1.1511	5.31608	2.18323	1.49635	0.715323	0.148843	0.0550867	5.28279	2.08511	5.35506	5.17222	1.35135	0.0225028	0.560953	0.085522	2.43743	1.95621	0.737018	1.11677	0.578322	2.35362	1.40292	1.31262	2.8029	2.19583	0.994117	4.3492	0.633617	0.0623282	5.02442	1.67208	5.65992	2.90907	2.18464	4.62055	1.56919	0.907053	0.0657886	0.637974	0.77041	0.743331	0.592067	1.59823	1.32697	0.0879211	4.50748
NSHDS197	1.99774	8.25815	0.869706	0.910168	6.05875	1.89499	1.69707	0.678467	0.595057	0.156555	5.18889	3.09436	5.80004	4.74812	1.53324	0.0351715	0.667173	2.45723	2.69474	1.93622	0.517098	2.03268	1.45522	2.63627	2.06208	1.58763	4.71927	4.47227	1.5605	4.69207	0.587563	2.55491	5.04526	2.66601	4.93716	2.12606	2.56659	2.40332	3.01852	1.75052	0.573612	1.16164	0.383061	1.2283	0.940906	2.09222	1.22162	1.91273	4.27616
NSHDS198	1.59429	10.1465	0.801411	0.427891	6.36605	1.77717	1.29425	0.628997	0.749222	1.29462	4.44195	1.99267	4.97478	4.21403	1.54582	0.0360058	0.20584	0.201373	2.24287	0.709042	0.194085	0.050016	0.606486	2.10179	0.922578	1.90194	1.30234	1.85167	0.814932	3.68171	0.385917	0.523006	4.01111	3.61148	6.63844	4.92917	2.84529	2.29177	1.8144	1.16568	0.0103459	1.06187	1.16473	0.33042	0.617873	2.10825	1.18572	0.104211	4.20996
NSHDS199	2.81111	8.13695	1.85781	1.11105	5.67034	1.86992	1.52875	1.26763	0.333744	2.70299	4.36771	2.55237	4.50764	5.004	1.80427	0.0203553	0.316056	2.08816	3.28296	3.24352	0.235039	1.19832	1.28592	3.27136	2.45298	1.246	2.40284	2.54911	0.500432	5.12749	1.52724	2.43864	6.8163	2.12343	6.48618	1.74925	2.55668	3.86455	1.18731	3.31906	0.134953	2.92166	2.50156	0.359064	0.722181	1.89158	1.15889	6.0954	5.03953
NSHDS200	0.926462	7.94959	1.46783	0.940016	4.16986	4.40109	1.983	0.820685	0.820896	2.08782	4.67295	2.00072	5.243	5.99107	1.28989	0.0431922	1.01301	0.183407	2.88979	0.93667	0.489154	0.050016	0.880369	2.3179	1.37619	5.25349	4.1614	2.85955	1.957	5.80961	0.775818	1.89371	6.8527	1.97845	3.31885	1.85372	3.38859	2.92813	2.01553	1.92842	0.0103459	1.44062	2.25265	0.140693	0.824529	2.82988	0.856828	0.107159	2.72821
NSHDS201	1.08264	7.96162	0.486597	1.43848	5.48594	3.95383	1.42362	0.57269	1.06713	0.408136	5.03991	1.94287	7.11692	4.64069	1.67779	0.10153	0.657877	3.11479	1.04097	1.64965	1.4251	0.545163	1.55305	3.54238	0.555393	1.90377	2.52316	2.40865	1.18678	4.22303	0.424119	0.623502	6.01544	1.8443	5.25084	1.16604	1.19958	3.00551	3.20556	1.34629	1.40869	1.37442	1.16667	0.775166	1.83059	2.08651	1.91531	0.966876	3.8415
NSHDS202	1.93109	12.1547	1.14402	1.30331	6.51706	2.64801	1.2048	0.621306	1.10733	1.44761	7.03288	1.46156	7.56687	6.95802	2.06328	0.0153361	0.487443	0.616665	3.79449	4.35635	0.899913	6.58141	1.33966	3.10725	6.40175	2.1623	3.03462	4.17274	1.62015	4.30392	0.0444751	1.70292	4.4295	1.92927	5.34268	1.11923	2.66238	2.8043	3.06806	2.43874	0.046007	1.30237	1.88307	0.129361	0.659508	1.42179	0.778666	0.245748	5.23806
NSHDS203	1.60062	8.2582	0.527478	0.90557	6.19499	2.59621	0.88609	1.31577	0.52966	0.785595	5.50166	2.52999	5.79023	6.56486	1.58381	0.0317941	0.520854	0.602697	3.58045	2.18247	2.32581	1.06753	0.754435	2.51399	1.20797	2.19215	3.15725	3.7147	1.18196	4.33469	0.766533	3.18865	5.98989	2.97509	5.19979	1.25106	2.56189	2.69729	1.90925	1.86608	0.0103459	0.864989	2.26578	0.172169	0.543794	2.1829	1.01796	0.194411	4.52835
NSHDS204	1.49491	8.50612	0.745737	1.38309	5.70623	3.20244	1.31608	0.944267	0.602757	0.683941	4.63495	1.73934	3.07106	5.86219	2.6575	0.0597345	0.492108	0.278885	1.86154	0.957521	0.116189	1.13598	1.01775	2.86339	1.45235	1.60373	4.07721	2.69489	1.67587	3.01877	1.89307	0.0623282	6.07218	2.33219	5.29362	1.52455	1.63586	2.41849	1.84502	3.36833	0.16291	0.835496	2.2561	0.495708	0.891007	1.88332	2.3387	0.111874	3.6953
NSHDS205	1.77627	10.3172	1.22246	0.723195	4.90551	2.62125	1.28052	0.794845	0.776842	3.64954	4.24686	1.57756	5.8441	4.81452	3.22248	0.0603373	0.441939	2.79452	0.895944	1.53281	1.20402	0.050016	5.72654	3.22917	2.18511	2.6141	2.45004	3.73347	0.370326	7.41285	0.429387	1.2705	4.17556	2.52713	5.8593	1.81929	2.52601	2.71193	2.78024	1.49453	0.390878	2.91749	1.1865	2.48211	1.47757	2.84579	2.15228	0.510305	4.57158
NSHDS206	1.78139	8.81036	1.02459	0.792265	4.97633	3.236	0.0610122	0.276771	1.24313	0.395837	5.04081	2.3461	3.37502	5.70163	1.90047	0.0371095	0.629114	0.607953	1.4722	0.801209	2.75165	0.522369	1.13379	3.63237	0.623878	2.0634	3.5256	2.43254	1.12691	3.34973	0.25739	0.154857	4.04441	1.51178	6.09187	1.73627	2.80599	2.12271	1.84567	3.04797	0.0817489	1.00218	2.03665	0.525397	1.20324	0.439498	1.56305	0.13316	3.94402
NSHDS207	1.74588	8.33658	0.22574	0.588005	5.21073	2.49944	0.341546	0.346944	0.379167	5.37031	4.65036	0.951014	5.55925	3.7382	1.19617	0.0377705	0.54657	0.456707	1.28822	2.17975	0.139071	1.06506	1.03902	2.15491	1.69609	1.72635	2.38649	3.44519	0.978493	3.16334	0.147385	0.285134	5.04801	1.82499	7.52754	1.62767	3.052	1.71644	2.0881	1.14005	0.215162	0.60064	0.373125	0.305416	0.782009	1.65164	3.37439	0.180869	5.01336
NSHDS208	1.67714	10.563	0.821059	0.823702	7.01557	3.29728	2.15049	0.37176	2.06839	1.96946	4.6239	3.12486	4.7194	4.08322	1.81367	0.053212	0.253368	0.621075	2.09519	2.06356	1.21102	0.986535	4.23331	2.52815	3.03231	1.77574	3.32602	2.73194	1.88021	5.236	0.783074	1.87844	5.30991	2.25286	6.16824	1.78868	2.01124	4.78963	1.43017	2.00929	0.058397	1.34301	2.16286	0.880782	1.80834	2.1877	3.5057	0.486068	4.50318
NSHDS209	1.50434	7.96297	1.05078	0.48874	6.2689	3.69053	1.39455	0.389556	0.396219	0.837651	5.03079	2.94772	6.35401	3.65621	1.16156	0.0833929	0.639944	0.786407	0.762897	2.04156	0.305304	0.342433	1.62318	3.63628	1.4996	1.57626	1.962	3.34021	2.04607	4.27643	0.518408	0.43015	5.08239	2.68472	6.32825	1.61344	2.26744	2.62572	2.73396	2.16028	0.583627	1.61965	0.515451	0.284018	1.36701	2.14647	1.59614	0.266781	5.23114
NSHDS210	1.76512	9.00868	0.494686	1.02587	8.0104	2.79578	1.10118	0.438753	1.98441	0.850662	5.89753	3.23998	3.59084	4.92653	2.05996	0.0366304	0.63164	1.66905	2.84065	0.719065	1.45486	0.610305	1.27941	2.12229	1.12165	1.89422	3.46066	3.122	1.42827	3.79339	2.28405	2.6819	4.40304	2.3138	4.33554	1.7821	2.04791	6.92819	0.961605	3.56993	0.169306	1.33385	1.23222	0.304019	1.12695	2.61477	1.5616	1.3933	5.28614
NSHDS211	1.66905	8.95045	1.32604	1.19936	4.15231	4.04226	1.0082	0.493285	0.367695	1.07574	4.97501	1.34468	5.74497	4.07211	1.55857	0.0623031	0.524397	0.673723	2.23558	2.45956	1.13002	0.923861	2.08016	2.84277	1.89271	1.13477	2.02731	2.85	1.48585	4.47543	0.308598	1.63131	3.92496	2.46367	4.18946	2.22383	2.72196	2.87153	2.65368	3.39066	0.0103459	1.51198	1.77815	0.853748	2.0757	2.84264	1.13239	0.203149	4.39747
NSHDS212	1.77342	7.67205	0.162166	0.511237	6.01984	1.71898	1.26354	0.488421	0.408548	0.41525	5.09716	2.36985	4.91283	4.13232	1.46364	0.0566158	0.690119	4.31035	1.32034	1.28047	0.0928731	1.82201	2.80507	2.44345	1.73262	1.58636	3.30151	2.87721	1.10693	6.49626	0.613065	1.70065	4.44785	3.63649	6.42658	3.16046	3.97346	2.51189	2.51029	1.36258	0.804341	6.1032	0.644768	0.115987	4.00365	2.28049	0.74254	7.07168	4.8929
NSHDS213	1.72758	8.11123	1.12902	1.1025	5.83665	3.81182	1.91409	0.855571	0.0735148	0.683624	4.94847	2.62853	5.07915	4.91572	1.42223	0.0305742	0.386824	0.705188	2.70095	1.72505	1.02182	0.814954	1.62033	2.46078	0.971345	1.82019	2.73955	1.86344	1.20923	3.7796	0.140615	3.6883	3.98465	1.4263	4.35277	1.18992	2.68287	1.66356	1.43527	3.79001	0.0549042	0.894154	1.367	0.840323	0.755895	1.71283	1.31015	0.216826	3.4202
NSHDS214	1.58109	8.75283	1.15315	0.932638	5.81171	1.48569	1.02218	0.220297	1.46916	1.28704	3.36117	1.55027	4.16049	3.6163	1.51141	2.40319	0.44722	0.545897	2.03302	0.504821	0.312168	0.80142	1.99875	3.7732	1.56543	2.60691	3.76624	3.12085	0.582339	4.5356	0.484091	0.0623282	5.42984	1.60569	5.79671	3.30967	4.02713	2.24445	2.84464	1.43872	3.69787	1.3208	3.53604	1.84326	0.6932	4.00593	1.22463	0.198896	4.82476
NSHDS215	2.36952	8.82421	1.54044	0.660298	6.10793	3.86256	1.33138	1.08436	0.540772	0.606126	4.16003	1.66297	6.08964	3.21474	1.66379	0.0378561	0.384193	1.56123	1.44744	0.341486	1.15537	1.74384	1.2468	4.03316	1.37277	2.24519	3.11956	4.12666	0.608268	6.31612	1.19427	1.3385	6.64806	1.82918	4.92511	2.29941	3.10731	2.25927	2.94078	2.34994	0.335972	4.09737	1.45253	1.10381	2.38795	2.07556	1.35877	0.223616	3.75486
NSHDS216	2.5785	7.30287	0.461248	0.988892	5.2115	4.21058	0.462673	1.10998	0.998401	0.636044	4.7697	1.32154	5.53293	4.84413	1.40953	0.045179	0.481283	1.5084	0.808779	1.15076	1.5259	1.78745	1.12876	3.70524	1.39056	3.75779	2.12367	2.68943	0.385628	4.58375	1.48018	2.62609	4.35191	2.68928	5.89339	0.713067	2.52614	2.56954	1.55075	2.77916	0.36765	3.332	1.70278	0.880334	1.26486	1.63324	0.559325	0.169672	3.98385
NSHDS217	1.36466	8.52742	0.46681	0.937877	6.16465	1.57258	1.76052	0.666686	1.06525	0.253298	7.41653	1.41928	4.55349	5.22218	1.71675	0.0273082	0.222967	0.689988	2.6484	2.84414	0.838846	4.55181	0.899888	2.72943	3.21982	2.511	3.85234	4.64334	1.11261	4.14277	0.239112	2.51735	3.40143	1.47458	4.70229	5.63328	3.52993	4.62025	2.22208	2.02388	0.0558666	0.837026	0.788966	0.428283	0.472702	2.24474	0.554728	0.374752	3.967
NSHDS218	1.43601	8.05912	0.238525	1.82619	6.48965	3.90665	2.46284	0.547483	1.03341	1.02447	5.06903	2.38588	4.90043	4.50531	1.31344	0.0422667	2.23844	0.442844	3.57131	2.96787	1.58125	0.918307	1.54003	2.73569	1.98836	1.14356	5.14722	2.40747	1.93005	3.27251	0.376278	4.33475	4.85102	2.76289	5.96544	1.31287	2.70183	1.89913	2.27033	1.41953	0.0103459	1.15249	2.52481	0.155035	0.644278	2.40185	1.70137	0.142488	4.35529
NSHDS219	1.0844	8.14908	0.955495	1.32411	4.34646	2.1789	1.29925	0.475865	0.734891	0.334464	3.44621	1.57951	5.63252	4.33076	1.73984	0.0509164	0.832802	0.247906	1.76313	0.977118	0.336054	0.927583	0.838707	1.98306	0.919748	1.12461	2.36841	1.96417	0.839022	5.8715	0.316065	0.0623282	5.02957	1.36628	4.86267	1.86251	3.44775	1.36029	1.90384	1.58226	0.0103459	0.908407	1.8447	0.18884	0.726895	1.23551	0.591281	0.0814445	4.81275
NSHDS220	2.26895	7.65779	1.2284	0.614137	5.37814	3.89653	1.12955	0.585943	0.0735148	0.586718	4.60609	2.22799	6.29369	5.37116	1.73995	0.0205504	0.411218	0.338177	1.35206	1.05987	0.689375	0.050016	0.96627	3.5116	0.921571	2.03208	2.49156	3.15966	0.430205	5.01018	0.29946	1.9412	4.84733	1.62152	3.99329	2.28456	2.7366	1.88052	1.69975	2.46656	0.138934	1.10096	0.415212	0.31037	0.582557	1.38493	0.579837	0.164689	4.14841
NSHDS221	1.70077	8.38073	0.961766	0.936839	6.83664	2.60704	0.804543	1.1378	0.271696	0.352677	6.48334	2.38918	5.34936	4.18673	1.6074	0.0293075	0.525975	1.64906	3.10826	0.677837	0.842906	1.05726	1.77947	2.36162	2.75804	2.13104	4.26581	3.81033	2.23	3.54426	0.608091	2.20272	3.36753	1.6549	8.15933	1.57624	2.34989	2.31351	2.41397	0.730879	0.0999579	1.25798	2.06641	0.613132	0.654338	3.81235	1.93443	0.667596	4.18502
NSHDS222	1.77897	11.8663	0.140426	0.917891	4.55178	3.96117	3.36197	1.15128	1.54674	0.754729	6.93495	1.05441	5.81148	5.50312	1.47042	0.024077	0.599102	0.45044	1.97687	1.49571	0.699016	0.930576	0.994788	2.90377	1.09094	1.83077	2.78658	2.76037	1.19379	4.12092	0.960056	1.57459	3.97228	1.23498	5.17449	1.93711	2.01737	4.8774	8.24866	3.41348	0.0939381	0.808653	3.4692	0.476252	0.837973	1.5512	2.57482	0.115338	6.12342
NSHDS223	1.64085	7.85534	0.569645	0.623112	5.47341	4.36822	2.1791	1.32476	0.825241	1.09906	4.04584	2.78334	5.3556	4.18946	1.27174	0.0394614	1.41332	1.8851	1.43382	3.49058	3.62528	1.29412	2.21373	2.78939	1.53154	3.94571	3.1201	2.33616	0.993227	3.90362	2.89997	0.0623282	6.18399	2.36387	5.49834	1.67974	2.38094	2.357	3.56545	2.62594	0.395162	3.76683	2.05907	0.646919	2.46677	2.49147	0.919076	0.557201	2.93801
NSHDS224	2.56634	8.97121	0.256813	0.928172	4.35587	2.17254	0.605055	0.465292	0.949172	0.280509	5.23983	1.83615	4.02567	5.42973	1.67992	0.0547459	0.392194	0.446572	1.72616	0.553834	0.941373	0.864386	1.6307	2.28365	0.991057	1.6395	2.02375	2.93931	1.42999	3.02736	0.946098	0.0623282	4.48304	1.35212	5.99376	2.26786	2.78437	2.27706	0.643522	1.46671	0.412754	1.08799	1.90944	1.01685	1.20221	1.78754	1.10427	0.235652	4.13026
NSHDS225	1.62182	12.2833	0.339819	0.6853	5.87009	1.85023	1.46306	0.809588	0.9726	0.580836	5.83865	2.25014	5.99259	4.75339	1.60663	0.0403654	0.325703	1.47048	1.74914	0.98122	0.883558	1.17871	1.50141	3.28697	1.61757	1.67355	3.67901	3.38316	1.03091	5.51989	0.93842	1.60254	5.53386	1.69512	5.41394	1.70653	3.24835	3.82776	3.51106	2.51032	0.120568	0.944865	2.43159	0.486548	0.863092	1.33054	1.72566	0.224881	6.26238
NSHDS226	1.04995	12.2516	0.662769	1.57099	5.8932	3.04342	1.07564	0.690303	0.963205	4.08303	5.95325	2.04499	4.18488	5.41526	2.22494	0.0437903	0.64599	0.261191	1.79558	0.927399	0.980708	0.522463	0.940124	2.2422	0.740244	1.58055	3.45222	2.1793	1.93547	4.82994	0.742504	1.76185	4.99151	1.78292	7.02706	1.6782	3.10673	1.73107	1.27979	3.97952	0.0103459	1.31263	1.4342	0.362149	0.86742	2.03775	1.23943	0.352347	4.8675
NSHDS227	1.45705	8.3359	2.20602	0.399161	4.95086	6.00968	0.0610122	0.555158	0.592541	0.701672	3.63019	2.22995	5.93258	3.8789	1.54184	0.0564119	0.489571	1.85446	1.1877	0.696493	0.603219	0.743605	2.17155	2.93372	1.19668	1.82181	1.40708	3.6701	0.625336	4.8557	0.158629	2.27265	4.17556	2.71828	6.03122	1.20674	2.52515	1.86268	1.73557	2.79548	0.124789	0.978093	1.57223	0.259391	0.59278	1.91751	0.992065	0.283821	4.80978
NSHDS228	2.37577	10.5529	1.9106	0.540166	5.81515	3.38787	0.465799	0.902408	0.526126	0.944538	5.33348	2.22683	5.38682	5.14031	1.96787	0.0616663	0.493216	0.550457	1.17274	0.58682	0.78999	0.659472	4.17203	3.65702	0.430324	1.54985	2.48812	3.90271	1.04555	7.09861	0.76613	1.86643	4.13781	3.20605	5.17404	0.930923	2.94674	2.76555	1.3398	2.01694	0.505952	1.79642	1.48806	0.681815	1.41875	2.90424	1.42962	0.129206	5.09778
NSHDS229	1.22216	6.7639	0.472755	2.1054	3.77834	3.81681	1.02562	0.726568	0.524723	2.50096	3.43663	1.26825	3.47429	4.48813	1.46971	0.0381004	0.556158	0.233307	1.90546	1.21907	0.527333	0.855911	0.667885	3.14178	1.63922	2.25468	3.25591	2.38693	0.714449	4.12576	0.621213	0.0623282	4.11057	1.33587	3.89474	2.22244	2.43686	2.10087	2.1013	1.28767	0.0589122	0.960488	2.04073	0.192476	0.62673	1.72107	1.09981	0.258697	2.96232
NSHDS230	1.20848	10.4984	0.214266	0.901147	5.33145	2.78878	1.70778	0.961808	0.76295	1.2436	4.10252	1.96961	6.40696	5.35976	1.69162	0.145753	0.64745	0.257789	2.39539	2.4627	0.886382	1.78395	1.33956	3.15994	2.07334	1.21693	2.33953	3.69155	1.96855	4.51712	0.89243	1.6055	4.51428	1.78092	4.7338	1.70362	2.26507	1.73708	3.1124	2.1594	0.0651707	0.979718	2.67496	0.43458	1.16573	2.36056	0.813974	0.1373	5.32932
NSHDS231	0.909756	10.1764	0.465778	0.544439	4.97475	3.05919	1.63911	0.588766	2.71765	0.720492	4.79444	1.21693	4.38974	3.45771	1.71737	0.135822	0.35326	1.29396	0.759255	1.41001	1.09928	0.624029	1.46846	2.65734	0.914809	2.26573	1.83109	2.96218	1.25703	3.48765	0.230226	0.0623282	4.57392	1.94675	6.3416	2.10696	2.15774	2.2761	3.7976	1.3472	0.640707	2.58547	1.33912	0.6344	2.66357	2.24722	3.19464	0.447831	4.60567
NSHDS232	1.07781	7.31596	0.248663	1.20701	5.85822	3.23703	0.568936	0.550635	0.896228	0.919309	3.36977	2.17449	4.2125	3.97286	1.7101	0.0566015	0.867244	0.0845858	1.86881	2.18319	1.64776	0.050016	0.825264	2.37222	0.986561	1.00379	1.96336	2.04904	0.843026	2.72713	0.688624	0.924156	3.98747	2.12995	4.57848	0.938432	2.74295	4.8039	1.14933	1.8073	0.110192	0.924526	1.46331	0.574478	0.92183	1.7183	1.19406	0.13997	4.02067
NSHDS233	1.26914	9.53438	2.82748	1.16436	3.7543	2.60968	0.934846	1.40128	1.86752	1.3207	5.11795	2.02369	5.137	5.61686	1.94568	0.0405571	0.40597	2.21814	0.924391	2.41015	2.30712	0.926083	4.63302	2.9738	0.842389	1.98678	3.59643	2.22254	0.939803	4.32348	1.20158	0.0623282	4.33055	4.34418	6.22919	1.90849	2.05797	2.5551	1.82672	2.9268	1.42776	2.77467	1.40463	3.05526	1.69684	2.80747	2.23084	0.333324	4.66241
NSHDS234	1.84661	7.8639	2.58878	1.338	5.73548	3.86945	1.00518	0.421676	0.833346	0.547533	4.4765	4.40134	5.99782	4.74747	1.91313	0.016929	0.536822	0.389857	4.36624	2.20929	0.142187	0.76072	0.996017	3.67256	0.998239	2.05956	2.43762	3.18984	1.3598	5.94785	0.308938	1.14144	3.94988	1.80252	5.59975	2.4194	3.09767	2.53481	2.23578	2.06003	0.0894338	0.99041	3.09776	0.623109	0.853645	1.97494	0.69761	0.659627	4.55108
NSHDS235	1.6592	8.74197	1.04098	1.1957	6.08136	3.99322	0.636837	0.57222	0.748723	1.61735	4.686	3.16696	5.55173	3.98947	1.78625	0.0622404	0.569968	3.0163	3.91704	2.46004	1.15532	0.050016	0.920673	2.73679	1.08235	1.71911	2.86889	3.69005	0.792649	4.30325	0.577269	1.10695	5.11269	1.60771	5.65392	2.32589	2.72403	3.84886	0.965716	1.7676	0.229617	0.656879	1.71771	0.462696	0.495977	1.64618	1.22667	0.948964	4.56077
NSHDS236	2.03326	8.77633	0.59445	0.630595	5.37821	3.05481	0.705711	1.12872	0.588547	0.67001	4.91709	1.92835	3.98224	5.12817	2.36437	0.0466877	1.75152	0.842163	1.7206	1.44135	0.640055	0.608978	1.16925	2.60462	0.407211	2.81752	1.62751	4.5336	1.29627	4.39284	0.455383	0.70596	3.79574	1.70859	4.71046	1.18944	1.91548	1.87233	1.94896	1.65603	0.159573	1.23138	1.05368	0.209427	1.23165	1.8259	0.641441	0.405144	4.18141
NSHDS237	1.40464	7.97847	2.07816	1.30542	4.0049	4.65385	1.09723	0.331188	0.0735148	0.0202146	3.93399	1.22097	4.5914	4.11454	1.73739	0.0537244	0.888686	0.937535	1.54361	3.65094	1.97541	2.41986	2.07371	2.54766	2.39074	1.57602	1.77799	2.82497	1.70579	4.21922	0.33519	1.9946	4.54261	3.09196	4.38689	1.52892	2.82536	2.51602	1.50349	1.29743	0.0870327	1.41301	0.600175	0.439358	0.922444	1.67014	1.57611	0.211514	4.53291
NSHDS238	1.37582	9.02133	0.955576	1.67797	4.67289	2.31181	2.50327	0.355552	0.706217	1.17442	5.35149	1.16437	5.1251	4.57471	1.42462	0.0461461	0.516376	0.553878	1.67477	2.18793	2.01692	2.1278	1.3317	3.38588	4.53911	1.53185	2.75317	3.32931	1.34275	4.46613	1.09295	0.0623282	4.86575	2.21733	5.57746	3.9499	1.9717	4.30859	2.00909	0.953645	0.0553307	0.762869	1.62275	0.373859	0.76664	1.08177	2.68054	0.18601	5.73784
NSHDS239	1.62223	10.2934	1.59952	0.143671	5.8968	2.93107	1.41664	0.346805	1.07736	1.10266	4.11155	3.62351	4.59639	4.59131	1.34596	0.038871	0.497407	3.53263	1.57469	0.317128	1.71784	0.994566	3.15228	4.2838	1.068	5.59865	2.04405	2.72038	1.07509	3.46603	0.545183	1.22002	2.8209	3.45529	6.38307	1.67288	1.99284	2.28668	2.6685	1.59792	1.27985	3.00684	1.17412	2.73164	1.88105	2.97685	1.90552	2.02353	4.01495
NSHDS240	2.36662	9.61668	0.29447	1.25493	5.02255	2.68082	1.43228	0.812192	0.699445	0.432233	4.94499	2.03353	4.96082	3.94418	2.30111	0.0449195	0.745728	0.119296	1.75895	0.931136	2.03682	0.695878	0.795322	2.9767	1.44174	1.53337	2.04541	3.39571	0.994641	4.84591	0.429455	2.70331	3.21744	1.53935	6.02516	1.08056	2.42852	2.88999	2.41574	1.68312	0.0103459	1.07676	1.97544	0.496945	0.627876	2.06268	0.404401	0.150227	4.45993
NSHDS241	1.69589	11.0946	0.118798	0.502545	5.96263	1.78361	0.993658	0.33817	0.698319	0.369829	6.0817	2.03963	4.15323	5.53079	1.53838	0.0392657	0.628535	1.86048	1.48106	2.33548	1.03711	0.824746	1.54122	2.63304	1.17833	1.55395	3.25568	3.00112	1.50084	5.33161	0.0444751	0.124656	4.09955	2.41361	5.24515	1.926	3.21411	3.06127	1.82232	0.962279	0.053912	1.00073	1.40765	0.368012	0.906505	2.05889	1.72745	1.59877	4.11848
NSHDS242	1.26659	10.0694	1.66382	1.29904	6.26158	2.86509	2.11741	0.703365	1.61987	0.214787	7.23271	1.41268	4.34549	4.68425	1.60986	0.0560545	0.509158	0.444004	2.74735	0.916412	1.1676	1.18259	0.863958	2.39424	0.771313	1.61206	3.47228	2.86597	1.76032	4.31479	0.780647	1.05401	4.55072	2.35967	5.84182	2.24618	2.32576	3.20503	0.979829	2.01568	0.0908962	0.813022	0.674717	0.700649	1.04877	1.45426	2.55549	0.134454	4.98069
NSHDS243	1.41309	8.70257	0.848406	1.18996	5.48563	1.99585	1.62503	1.07462	0.650919	1.52506	5.64218	3.51089	5.08271	6.14845	1.74985	0.0465298	0.600126	0.454406	0.159887	0.00317286	0.285438	0.430549	1.09857	2.19509	1.11215	1.6668	3.34291	3.07678	0.771472	4.39934	0.631416	0.0623282	6.60288	1.36253	5.81071	1.81042	2.49715	1.24859	3.26889	2.9906	0.104752	1.25626	1.51958	0.408541	0.797642	2.26104	1.39883	0.187691	5.49926
NSHDS244	4.0461	9.61718	2.04908	1.36648	3.81711	3.01645	1.13077	0.507687	0.330452	1.53956	5.78873	2.03866	5.93163	6.47546	2.07408	0.0359404	0.590246	0.419163	3.30049	1.32886	1.26675	0.050016	1.33828	3.71501	1.28742	2.36541	2.76039	3.90106	1.71593	3.68483	0.342872	0.143723	5.51885	2.88366	4.70968	2.69667	2.56045	3.81294	0.815056	4.0026	0.0655086	0.763926	2.15354	1.34385	0.760358	2.2526	1.57704	0.31894	4.1504
NSHDS245	1.00135	7.61639	0.916979	1.24626	5.11703	4.23479	1.19718	0.765087	0.614043	0.498021	5.56388	0.479678	6.38737	4.18693	1.39339	0.0152536	0.761752	0.296981	4.12993	1.10715	0.712378	1.67162	1.08396	3.408	2.49473	1.60337	2.92615	3.63584	0.461131	7.16781	1.15691	3.3554	4.37555	2.31382	4.93175	0.89897	2.8866	2.10349	1.5376	0.881082	0.529717	0.786051	0.754	0.139502	0.442354	3.28146	0.797397	0.0923305	5.5236
NSHDS246	1.51106	10.5817	0.550556	0.580367	5.70215	3.06309	1.12018	0.269416	0.842533	0.176574	4.24245	2.11974	3.93662	4.58954	1.61257	0.138326	0.592578	0.82777	1.01747	0.222528	0.897881	0.703812	4.55843	2.50954	0.979161	5.24753	2.30191	2.00293	0.780868	4.39542	0.286044	1.89866	4.25774	3.11754	5.74856	1.75253	2.32283	2.05868	2.18971	1.31057	0.305722	2.34201	0.723014	1.47076	1.9487	2.74641	1.60534	0.513555	3.05641
NSHDS247	1.48328	9.54672	0.888741	0.836412	5.11567	2.78084	1.21603	0.49227	2.93134	0.689557	4.85316	2.4156	3.78157	4.76097	2.42837	0.0563766	0.344295	0.100055	2.03888	4.49819	2.38734	1.82535	1.04355	2.65402	2.64519	1.53742	3.89535	2.42358	1.10517	3.46724	0.335166	1.20703	4.51292	1.25061	4.08412	3.7432	2.11818	2.5993	0.967164	1.71003	0.0103459	0.977776	0.71366	0.105634	0.763498	1.64431	2.29592	0.0694632	3.5288
NSHDS248	1.4607	8.35666	0.762323	0.809998	5.27376	4.85644	1.88171	0.376253	0.582108	0.182441	5.28022	2.5258	4.33215	4.8057	1.92381	0.0422527	0.540514	0.221029	2.93599	1.72162	2.30013	0.352599	1.22668	3.59855	2.3189	1.02742	1.7091	3.50033	0.913484	3.75301	0.702978	0.992407	4.28354	0.825473	6.26694	1.31114	2.6895	2.88969	1.90744	2.86059	0.0103459	1.72674	0.752885	0.297838	1.52407	1.11414	0.916913	0.116967	4.25224
NSHDS249	1.20808	11.196	0.624334	1.25513	5.28345	2.87362	1.72439	1.64195	1.32914	0.307578	7.44975	2.69644	6.12395	5.14671	1.50847	0.0501913	0.385361	0.0917995	2.33025	1.48534	1.76052	0.050016	1.14612	2.51471	2.43304	1.75118	3.60549	3.00908	2.53878	3.81518	0.922579	2.08659	4.7577	1.26693	4.83702	1.72494	2.70742	3.38383	1.1981	3.61829	0.0960376	1.23494	2.13567	0.273396	1.0721	1.37014	1.68697	0.094126	4.76543
NSHDS250	3.82146	7.55112	1.52515	0.632111	4.47777	2.01765	1.06614	1.03369	0.336329	0.37063	5.27642	1.77436	4.36838	6.30975	1.60368	0.0292374	0.786149	2.00436	3.7468	0.382649	0.416294	0.050016	0.887501	14.1297	0.450272	1.49775	3.04484	2.25583	0.597406	5.18295	2.43045	1.88542	4.50943	1.71786	4.11664	1.20454	2.3261	3.8297	1.17789	2.10107	0.261917	1.11255	0.796551	0.453291	0.95295	5.64067	0.581934	0.414303	3.3823
NSHDS251	0.82247	9.31937	0.647205	1.16399	4.37076	2.78387	1.50113	0.331017	1.76101	0.50308	4.23057	0.84999	3.14787	3.04288	2.52596	0.0162076	0.372218	0.605158	0.970731	0.804139	0.81855	1.6449	1.18579	2.03925	1.70217	1.27001	1.71368	2.8425	1.19627	3.5875	0.325467	4.39622	4.06499	1.80099	4.70364	1.25748	2.4553	1.9482	1.85591	1.91042	0.256538	0.811146	1.11322	0.175773	0.585386	1.31623	2.68252	0.122286	4.10104
NSHDS252	1.0174	8.31015	0.102405	0.667283	5.74354	1.95751	1.39978	1.40418	1.00644	2.93059	5.76301	3.84053	4.4802	8.12518	2.02513	0.0732033	0.187838	0.74965	3.51837	4.09363	1.35536	0.838959	1.58747	3.66576	0.418689	3.26741	3.38317	1.88604	1.29008	4.17852	4.56072	0.0623282	4.69765	3.06377	6.15033	1.97653	2.19027	2.41525	2.08731	1.8442	0.635686	3.51856	0.957537	2.27006	2.61013	3.25796	1.84886	0.137307	3.78422
NSHDS253	1.13204	10.4736	1.44233	2.44307	6.24626	2.60352	1.20861	0.679787	0.937286	0.528415	4.68815	1.96365	5.14768	4.6877	2.96408	0.0692699	0.439365	1.15039	1.67562	2.96783	1.17541	0.050016	1.52307	2.09842	0.879678	1.15255	2.38593	2.50999	1.84492	4.32852	0.623585	1.72734	6.74412	3.81218	5.63513	0.990473	1.68596	2.28315	1.98317	1.65449	0.201921	1.15399	0.874969	0.902117	2.11624	2.50977	1.01346	0.312603	4.57816
NSHDS254	1.9076	8.74927	0.270386	1.03038	5.67894	1.20597	1.31869	0.280385	0.14783	1.35683	4.30098	2.83746	5.84257	3.93639	1.75585	0.0264738	0.280174	2.21705	2.30147	2.10308	0.0933144	1.12118	1.03708	3.81978	0.77377	1.48718	2.02568	2.51522	1.30194	4.26602	0.64094	0.835951	3.94332	2.12395	6.6155	1.11246	2.1928	3.49259	1.75796	1.2978	0.126238	0.923805	1.7672	0.164569	0.868306	1.65396	0.932346	1.49139	2.23964
NSHDS255	1.20055	10.7291	1.19583	0.288611	4.91334	2.54234	1.66043	0.666207	0.750489	5.01457	4.923	2.11388	6.35021	4.38887	2.21606	0.0308718	0.758114	2.00546	1.39682	0.40121	0.384877	1.36701	1.1667	3.5269	0.841558	1.44288	3.68979	2.26323	0.523812	6.78381	1.0279	1.95198	5.7398	2.93845	5.5548	2.96548	3.29574	2.74837	2.76827	1.60264	14.1855	3.38626	1.97722	0.699086	1.74607	1.5694	0.775216	0.514761	4.30568
NSHDS256	1.8242	10.2461	0.709489	1.54509	6.79152	2.1341	2.02768	0.895799	0.509635	1.26482	4.384	3.94146	4.66124	4.63319	2.71344	0.0325052	0.299452	2.18075	4.38417	3.00425	0.676307	0.932245	0.917216	2.30564	2.80322	1.2832	1.21492	3.04403	2.06365	4.90557	0.485719	3.06968	5.20412	2.64148	6.64301	1.42205	2.20437	2.97345	2.13656	1.95439	0.0103459	0.912802	3.41593	0.220986	0.727474	1.82136	2.22049	3.32295	5.09895
NSHDS257	0.660105	9.01109	0.781848	0.679628	6.80536	2.32595	1.2427	0.691762	1.29398	1.98689	3.87979	1.8605	3.39554	4.27195	1.41303	0.0860217	0.658305	1.57212	1.85232	2.80062	0.258036	0.648176	2.06542	2.42608	1.01504	1.26263	2.79806	2.72823	1.60683	2.90497	1.44095	1.31249	5.16082	1.82292	4.25582	2.30039	2.0312	1.17816	1.91486	1.43346	0.499288	1.99707	1.26305	2.27045	2.50196	3.39558	2.36162	0.657947	3.25515
NSHDS258	1.69226	8.44363	0.640171	1.41206	7.64715	2.75053	1.50182	0.916574	0.411322	1.25264	4.2354	2.2539	5.45887	4.29895	2.16092	0.109556	0.606662	0.541904	1.96449	2.41543	1.85729	0.673619	1.05417	3.28352	1.45236	1.51428	3.23548	2.81874	1.6381	4.18297	0.552871	0.0623282	5.74569	1.44812	5.11354	1.08542	3.58178	5.23436	2.35534	2.21083	0.0103459	1.52582	0.889701	0.420783	1.43938	1.892	1.00723	0.174055	4.73726
NSHDS259	2.34289	10.9109	1.31506	0.722227	6.24154	2.62934	0.0610122	0.504586	1.32351	0.655546	5.0216	2.82555	5.41914	5.2865	2.62453	0.0226749	1.12958	2.04728	2.10152	0.209562	0.385429	0.816962	2.05143	3.09994	1.74301	3.32073	3.26734	3.23766	1.26145	5.93473	0.287705	1.36503	3.42171	4.05511	6.71145	2.24244	1.77652	3.72527	2.3676	1.94252	0.319388	1.78137	2.10237	0.0808764	1.2523	1.8949	2.61151	0.597277	4.62058
NSHDS260	1.64828	12.0609	0.664251	1.14992	6.93266	3.65808	1.12301	1.13653	1.30594	0.723	7.72753	1.52028	5.2086	5.31342	2.58617	0.0500735	0.361377	1.03093	3.8663	2.51484	3.42328	1.10517	0.997745	2.59804	1.63239	2.19263	3.73246	2.88027	1.23554	4.3974	0.225423	1.21939	4.14852	1.89891	5.00274	0.901141	2.5475	2.6342	2.78756	2.09431	0.0735262	1.47019	1.92039	0.402621	0.741335	1.36123	2.68618	0.339744	3.84757
NSHDS261	1.24373	10.3113	1.44878	1.15767	7.05574	4.18689	1.01531	0.622258	0.180733	1.74396	5.39305	2.64929	4.20614	4.5536	3.0964	0.0571844	0.300656	1.12063	1.07132	2.19894	1.09035	0.692568	1.07671	2.07377	0.475084	1.44857	3.07793	2.8761	0.751377	5.62918	0.504735	4.18031	4.37313	2.96344	6.35886	2.22616	2.77099	3.52525	1.99462	1.61755	0.112474	0.900745	1.13176	0.219094	0.804876	0.655111	3.051	0.141853	4.96573
NSHDS262	1.45943	7.88414	0.876907	1.1753	4.51469	2.28544	1.13258	1.24204	0.701979	1.32678	3.82417	1.47497	4.78444	4.92518	1.34005	0.0283493	0.413651	0.702842	1.88502	1.33225	1.01695	2.4119	1.02337	2.43778	2.29311	1.50842	2.35763	2.67249	0.670551	3.6159	1.5403	0.0623282	5.17378	2.98359	5.80945	2.76591	2.27077	2.62125	1.54662	1.31964	0.284126	0.777451	0.820003	0.69484	0.472656	1.74449	1.69833	0.222239	4.71532
NSHDS263	2.18495	8.4411	1.1221	1.69181	4.14325	3.26042	0.0610122	0.84479	0.365952	0.928678	6.99318	1.09798	5.48276	5.84574	2.92696	0.0328942	0.668787	1.06978	2.26029	0.636392	0.29059	1.10315	0.875876	3.49222	2.72726	1.54707	2.91258	4.5463	1.20563	4.49884	0.47901	0.87693	6.06063	1.86604	5.76659	2.65689	2.29736	3.09209	0.657839	3.17403	0.494596	0.997087	2.52358	0.788539	0.532671	1.53165	0.47131	0.243788	4.65649
NSHDS264	2.31098	9.79908	0.476296	0.62755	5.38135	3.06704	1.68718	0.808836	1.00177	0.829551	4.6582	3.58383	6.13657	5.51419	1.47726	0.0735339	0.486984	1.42503	0.866031	0.379683	1.47696	0.730923	1.81393	3.5071	1.07293	1.93522	4.92351	3.76504	1.6594	3.44998	1.47541	0.844026	6.81995	2.61448	5.46992	0.864442	2.65195	1.65225	2.20517	2.93428	0.603793	2.39406	1.49138	0.794279	2.19983	6.74063	1.23509	0.329419	4.84453
NSHDS265	2.44304	8.24034	0.179018	0.367831	5.91083	3.05265	3.16908	0.335934	1.0312	1.04589	4.53331	2.51685	4.5383	2.75134	1.39386	0.0269326	0.721371	0.367241	0.995401	1.28213	1.97829	0.465313	1.76884	2.45446	0.748951	2.96545	2.44292	4.9027	1.20958	4.20409	0.680065	0.413078	3.80283	2.11527	5.00699	2.93197	1.87798	1.78025	2.98345	1.63266	0.34255	0.835728	1.22114	0.661255	0.700173	1.21169	0.906008	0.283023	4.03841
NSHDS266	1.29572	9.62567	0.153916	1.13661	5.0466	1.64129	1.14478	0.818514	0.320898	1.47294	5.12139	1.91665	4.73923	4.66878	1.80883	0.0383669	0.287418	0.843161	3.6177	0.901424	0.0999016	0.79511	1.1657	4.28583	2.07892	1.40396	3.4698	2.17293	1.55064	3.74773	0.311259	2.25063	4.76424	0.757785	5.53746	1.35188	2.15157	3.80039	2.79254	1.48271	0.761169	1.00111	2.72659	0.0821867	0.588738	1.75316	0.94642	0.250701	4.10601
NSHDS267	1.72653	8.83998	0.0555589	1.01933	6.23429	3.32958	0.840107	0.379994	2.03237	0.857284	4.62501	2.12113	3.90105	4.51797	1.8305	0.0552977	0.564682	1.81152	1.14231	0.760811	1.85263	0.896423	1.7252	2.83249	0.416427	2.34145	3.76619	3.46142	0.492677	4.95897	0.572262	1.88239	4.54054	2.71164	5.92915	1.47653	2.81644	2.32052	1.70211	1.41	2.56283	4.82924	0.795343	3.45355	2.11984	2.30457	2.58044	0.812117	5.01745
NSHDS268	2.2896	7.76076	1.30686	3.07659	4.31597	1.64638	1.35846	0.704293	0.653534	0.529797	6.17058	1.37731	3.65553	5.13891	1.74544	0.0449374	0.615831	0.241696	2.22993	0.279544	0.226592	0.488752	1.63678	2.67247	0.916547	1.71571	3.67001	2.25192	0.457659	3.52779	0.696747	0.614559	5.76532	0.896208	5.24375	1.50019	1.88557	4.00263	1.73377	2.05698	0.0658341	0.696861	1.21727	0.411864	0.497578	1.3651	2.09259	0.203577	3.67487
NSHDS269	2.55005	9.32534	0.185336	0.903293	5.32838	2.42122	1.37961	1.12951	1.73076	0.26835	4.76602	3.31189	4.41773	7.52272	1.61833	0.0495067	0.19872	0.0898579	1.19403	1.77154	2.54778	0.473639	0.536027	2.3795	0.528107	7.90007	3.03282	3.44227	0.945629	3.9664	1.46749	1.51031	7.17691	1.1509	5.48537	1.08085	2.06805	2.30845	3.41811	2.64355	0.0103459	0.811947	1.96339	0.091993	0.687481	1.82314	0.679697	0.102811	3.05316
NSHDS270	1.52429	9.07268	0.507147	0.517312	5.04557	1.83223	2.4578	0.549444	0.614239	0.675507	3.41774	1.31002	3.78385	4.97257	1.89331	0.0503492	0.231107	0.430452	1.10024	1.36588	1.09957	0.832654	0.91979	1.74428	2.05272	2.75615	1.39161	2.20165	1.37602	3.10977	1.65763	0.767316	4.11004	1.69473	5.92559	2.57945	2.24409	1.46999	3.2003	1.84591	0.246543	0.956045	0.636624	0.289605	0.782817	1.9026	2.28613	0.113097	4.51655
NSHDS271	1.5793	11.2819	0.196589	0.816627	3.75415	3.16365	1.01333	0.910597	1.13086	0.659514	6.68114	0.775888	6.3385	5.75119	2.30353	0.0330885	0.522754	1.73002	2.19633	1.3063	0.256696	1.21129	0.985296	2.52339	0.566317	1.93091	2.81246	2.33589	0.905521	4.23996	0.385488	0.648197	3.70311	1.10178	4.8997	1.04441	1.89988	4.52295	2.86237	2.3529	0.0103459	0.921212	3.55642	0.100724	0.862241	1.40471	0.977412	0.303694	4.84885
NSHDS272	2.18422	9.38086	1.5711	0.929216	5.18406	2.43626	1.73816	0.486786	1.93249	0.110746	6.12898	2.59543	4.71572	5.32561	2.84086	0.0523436	1.21089	0.660024	1.63583	0.749675	1.71395	0.834827	1.71132	3.32904	1.03895	2.54376	3.51167	4.78334	2.10826	5.68607	0.185844	0.209964	2.7101	4.01826	5.17612	2.08096	2.23254	3.25511	3.08585	2.67747	2.56235	1.18094	1.21579	1.61742	1.14672	1.77981	3.679	0.174491	4.75222
NSHDS273	2.51278	4.72107	0.360033	1.23356	6.06878	2.43632	0.676857	0.525081	0.431584	0.662555	6.65432	4.05509	4.10943	4.98746	2.003	0.0860854	0.336431	0.898942	1.3713	1.30062	1.99578	0.993848	4.92147	2.96076	0.614556	2.57407	2.62154	1.4527	2.85925	4.92446	0.0444751	0.608937	4.08846	2.1945	5.45253	1.40056	1.42913	3.33318	1.34508	1.37246	1.40678	5.13474	4.13736	2.3017	4.93807	3.5423	2.07227	0.288544	4.88097
NSHDS274	1.10453	9.20405	0.907757	0.574961	5.78139	3.19896	1.2939	1.05231	0.871964	0.897684	3.84968	2.84748	4.96702	4.95156	1.19963	0.0631597	0.540259	4.21637	2.57749	3.39562	1.56214	0.919241	1.02118	2.86625	0.604462	2.2155	2.17375	1.83297	1.22571	4.6279	0.192371	0.0623282	4.31246	1.66958	4.86629	1.77598	2.33072	2.11744	2.15789	1.60437	0.057614	1.00832	1.47282	0.560247	0.951943	2.17056	1.30444	8.78274	4.12425
NSHDS275	2.08001	9.10755	0.716265	0.697415	5.61627	4.89544	0.501967	0.374665	1.90236	2.90744	4.90558	1.77225	4.04864	5.06969	1.91933	0.0399607	0.487381	0.328397	2.24878	2.42839	1.97743	0.914009	1.3505	2.82489	1.50926	3.05685	3.72306	3.1934	1.1688	5.37669	0.398922	2.88273	3.97107	2.35218	5.04	2.55248	2.31725	3.60908	0.865273	3.96991	0.0103459	1.49967	1.19272	0.256701	1.18798	1.70991	1.09831	0.128107	3.39603
NSHDS276	1.00586	9.34475	0.979534	1.26058	4.60075	2.04895	0.862038	1.0493	0.519852	0.946787	5.6058	1.80928	4.60419	4.53834	1.97036	0.0293345	1.14527	0.320966	2.03529	2.01752	0.134873	4.31471	2.02783	2.23653	6.42162	1.17732	3.74596	2.33567	0.795732	3.70225	0.513439	0.0623282	4.22898	1.79187	4.49363	2.57906	2.84899	2.35455	1.22572	1.15356	0.0103459	0.762498	1.84639	0.249556	0.629805	1.73794	1.01188	0.120331	5.32835
NSHDS277	2.29556	9.91543	3.96986	1.47555	4.02977	2.26269	2.26516	0.593401	0.731688	0.0499951	5.76071	2.54699	5.09865	5.39714	2.01881	0.0527157	0.336788	3.09059	3.29431	1.06194	1.41912	1.24458	1.08001	3.30005	1.01786	2.02627	3.38643	1.72764	3.02794	4.58868	0.705942	0.0623282	4.98728	1.78699	7.40789	1.48123	2.98787	3.31777	1.77309	1.8298	0.314009	1.85823	1.6054	0.2678	1.13304	1.91846	2.02587	0.300964	4.16952
NSHDS278	3.50258	8.42984	0.107355	0.685027	3.35019	2.94393	1.60561	0.365529	1.24393	1.04111	4.09245	0.833137	4.22009	4.42052	1.44669	0.0507281	0.523553	0.378727	0.922903	1.56633	1.22595	0.050016	1.51702	2.96551	1.1094	1.30204	2.24398	3.10747	1.74322	3.11553	0.204545	0.0623282	4.10728	1.95121	4.44509	1.60491	2.25935	2.5222	2.80542	3.30626	0.0367421	1.39964	1.82498	0.14832	1.77916	1.15699	2.16459	0.194759	5.10213
NSHDS279	1.79211	9.28095	1.64003	1.05354	4.95968	2.27239	1.00757	0.828155	0.755528	1.19633	4.87901	1.85866	4.4385	4.82678	2.6417	0.0254664	0.637569	2.17076	1.926	1.05635	0.322775	1.02973	2.09402	2.29105	0.903309	1.79244	2.2911	2.42884	1.31278	5.30919	0.263879	1.3504	4.08801	4.00703	7.77575	1.81394	2.59097	2.59499	1.6558	1.83081	0.761635	2.7548	1.05088	0.477049	0.728589	2.0838	1.86421	0.185877	6.69878
NSHDS280	1.93613	9.25874	0.542557	0.723234	4.51037	5.56373	0.605747	0.673731	3.73349	0.393155	5.78352	1.47099	8.1139	5.49581	2.37101	0.0668827	0.480653	4.1414	1.30282	1.4912	2.70993	1.25598	3.07019	4.6884	2.10199	3.64406	3.99631	5.23518	1.26541	4.70305	0.837305	1.09482	4.90778	4.71126	5.7091	0.985974	3.2475	2.19609	4.79269	3.64929	0.736735	4.99726	1.47103	4.73364	3.83171	3.26214	2.76194	1.17788	5.66244
NSHDS281	3.70471	9.62713	0.909784	1.09472	6.22863	2.25259	1.96072	0.66331	1.88769	2.50894	5.95671	5.88115	5.31792	5.85944	1.76181	0.0524368	0.585739	0.0660127	2.18319	0.686029	4.49752	0.830217	1.43311	2.64733	1.78766	3.74486	3.48074	4.60882	1.01915	3.41354	0.269184	2.27514	4.39699	1.06301	4.4345	1.19885	1.504	2.28962	4.61342	5.87433	0.0434229	1.22246	1.33111	0.0921582	1.04543	1.33511	2.19576	0.177413	4.19755
NSHDS282	2.65947	8.87552	0.554505	0.787578	5.65344	2.69396	0.802656	0.952591	1.4342	1.79012	5.0982	2.09818	6.6661	4.68922	1.41191	0.0666927	0.534555	1.74259	2.12296	0.802242	0.664921	0.842354	3.11189	3.92857	1.13077	3.34332	4.27443	3.89179	1.78922	4.0783	1.67901	0.0623282	4.72664	2.35377	5.16674	1.14602	1.96698	2.40913	3.64103	2.07095	2.31658	4.13325	1.93257	1.73434	2.95431	3.14173	1.69249	0.333278	3.92525
NSHDS283	1.73855	8.37743	0.882582	0.697802	5.39363	4.59873	2.6387	0.971196	1.86435	0.973428	3.98551	1.44346	5.22591	5.72208	1.05251	0.0306557	0.542015	0.829157	2.71574	1.85014	1.235	2.0604	1.65936	2.51895	5.29581	2.62051	1.46048	5.28901	2.34684	4.54039	1.6196	1.97659	5.14266	1.93738	4.41433	1.72185	3.27621	2.21008	1.70806	1.83038	0.0703168	0.878556	1.35033	0.814696	0.766055	1.55825	3.33438	0.132086	3.67667
NSHDS284	2.12373	10.4622	0.75122	0.53967	3.50679	3.13122	0.0610122	1.37088	2.08436	0.321004	5.94915	0.9066	5.21869	5.83155	1.84891	0.0604843	0.617867	2.88614	0.805576	3.34784	1.35646	0.611133	2.89132	2.91833	0.690503	1.37313	2.35263	1.87065	1.16628	4.28428	0.953251	3.23335	3.96887	1.1699	5.55882	1.22183	2.72307	2.74335	2.22081	1.98458	0.0103459	1.06775	0.993244	0.11269	1.37076	2.14572	1.23327	0.621399	4.27521
NSHDS285	1.99819	8.1683	0.778524	0.720249	4.81059	2.16589	0.966464	0.596578	1.46591	0.773552	5.10973	2.58494	3.80718	5.10142	1.66682	0.077193	0.320704	0.395825	0.912275	0.684715	2.2131	0.738271	1.66384	2.14998	1.27602	1.99908	3.46469	1.79055	0.672933	4.34325	0.563264	1.45321	5.81993	1.81805	5.4452	2.28934	1.35976	3.0985	2.45756	2.55432	0.403871	0.236632	2.1857	2.85491	1.35293	1.09221	1.47143	0.18458	4.00529
NSHDS286	1.58532	9.40448	0.344409	0.828697	5.42098	2.90237	0.0610122	0.567637	0.933278	1.69247	4.7772	3.34952	5.38973	5.01922	2.00343	0.0455611	0.441418	0.261403	1.81043	1.44325	1.60244	0.050016	0.516482	2.89642	1.38188	1.56198	4.47321	4.52087	0.46739	4.4028	0.331297	0.558251	5.31995	1.06497	4.11426	1.88953	2.30394	2.88664	2.20207	2.39741	0.0103459	1.4939	0.191661	0.00823453	0.651125	1.38441	1.07941	0.212566	3.94112
NSHDS287	1.28577	9.04373	0.843499	1.46899	6.5186	2.17049	2.02641	0.652519	0.0735148	0.786985	4.57437	2.85434	6.73105	5.29963	1.76856	0.0528442	0.579392	1.29341	0.974209	1.69285	1.33476	1.74526	2.5942	5.33377	2.70578	2.08249	2.94396	3.65813	1.70613	5.29784	1.22996	0.0623282	4.09445	2.98262	5.25932	1.38918	3.04633	1.96628	2.25026	1.65611	15.7768	2.51855	2.14614	1.83687	1.74251	2.21617	3.55166	0.772481	6.77455
NSHDS288	2.26555	8.84733	0.932106	1.29006	7.96287	2.48424	0.864333	0.665281	2.02816	0.971466	7.00081	2.52635	4.2047	5.5471	1.82284	0.0429084	0.509474	0.632758	1.73469	0.369813	0.747944	1.0148	0.966109	1.66081	1.23536	3.2084	3.67933	3.46871	1.47932	3.19406	0.714282	0.493997	3.96872	1.85864	5.76257	1.36047	2.52476	4.96086	1.99825	3.639	0.0680599	0.935578	0.764394	0.143705	0.942616	1.56903	1.7181	0.196951	4.91241
NSHDS289	1.28182	8.92256	0.532151	1.64119	4.33215	2.72881	0.669537	0.280515	0.658359	0.352772	4.87213	1.78528	4.28642	3.81116	1.99673	0.0379761	0.559854	0.357707	2.7131	0.966172	1.68983	0.050016	1.10277	1.83856	1.59857	1.94441	1.66599	2.10682	1.73411	4.92429	0.782949	0.0623282	3.19313	2.08716	6.7153	1.27031	3.02727	4.30628	1.72212	1.18522	0.2421	0.236632	0.417113	0.534214	0.46838	1.53793	0.51913	0.179286	4.68303
NSHDS290	1.73697	9.20817	0.106629	0.143671	6.16213	1.44656	1.12749	0.785314	0.407607	1.03566	4.31811	2.38086	6.26096	4.95819	0.812665	0.0485474	0.978918	1.57932	1.65146	1.79669	1.10389	0.050016	1.45805	3.74057	0.632525	6.80698	3.69294	2.0262	0.525952	4.18849	2.59395	0.73158	4.37209	2.11033	5.08163	2.30462	2.65724	1.43635	2.42842	1.70453	2.20924	2.40605	2.44051	0.837716	1.95957	0.763002	0.701264	0.555207	3.34111
NSHDS291	1.16166	7.84588	1.34888	1.65975	4.22432	2.19845	0.335914	0.334469	0.763542	0.788159	3.79346	1.38983	6.09806	5.82073	1.66749	0.0320893	1.0565	0.368467	2.6467	1.38098	0.911018	0.968513	0.938928	2.83121	1.97183	1.69836	1.77273	3.37303	0.89124	4.43735	0.481985	1.42102	6.35745	2.06395	5.28127	0.549002	2.56814	2.86273	2.27567	1.76641	0.0725678	1.0474	1.36068	0.154111	0.623281	3.52384	0.562803	0.124914	5.67076
NSHDS292	0.436457	9.5674	1.81882	1.10241	6.94596	3.68125	1.0129	1.25507	1.97902	2.0084	4.7314	1.43881	4.02577	4.54703	2.11238	0.0524305	0.255691	0.348155	1.60206	1.35576	0.476066	0.050016	1.21454	2.19948	1.32674	3.89943	3.04678	3.33386	2.13882	3.32424	0.734907	0.912336	4.37192	3.76698	5.87103	2.80474	3.1741	2.21917	2.1892	2.2947	0.292664	0.896527	1.73308	0.329949	1.07946	2.24801	2.90007	0.137193	3.66096
NSHDS293	1.00776	9.03438	0.523347	0.55098	4.30599	1.39464	0.920301	0.6186	0.538089	1.08272	4.27063	0.920415	3.41561	3.84505	1.76976	0.0622654	0.352336	0.375617	0.717889	0.916726	0.712189	4.90881	1.10835	1.65354	3.05532	1.23645	1.04342	2.16064	2.03087	2.5834	0.0444751	0.0623282	3.80711	5.20116	4.61855	1.62752	2.66345	2.41461	2.09062	1.35602	0.0691484	1.3528	0.911437	0.0643048	1.27068	0.589576	1.19291	0.139452	3.61077
NSHDS294	1.77348	8.92037	0.613456	0.801317	3.62313	3.46604	2.2442	0.380911	0.490803	0.582355	4.3621	0.956414	5.77943	4.73299	1.98879	0.0323215	0.448146	0.766802	2.12619	0.409199	0.033624	1.21211	1.30024	3.88147	1.24005	1.87858	2.91885	2.68427	0.71697	5.9049	0.531358	1.69628	6.01274	2.78272	5.5722	1.9359	2.61075	2.51009	1.48315	0.92584	0.0612636	0.835006	2.17211	0.210742	0.745311	1.33573	0.562652	0.448098	4.27301
NSHDS295	1.37653	11.8342	0.508569	0.821635	5.76755	2.50211	0.646387	0.281108	0.927939	0.307848	5.0832	1.81029	4.31573	4.90309	1.57401	0.0797311	0.576961	0.464256	1.99345	0.282239	1.44833	0.779148	1.52144	2.04675	1.19	2.08468	3.63542	2.46403	2.48805	4.60906	0.0444751	0.0623282	5.39272	2.22447	4.78164	1.65233	2.38314	2.54715	1.78015	0.993229	1.29035	1.99518	2.28893	0.582366	1.28027	1.9399	0.832996	0.329839	3.10746
NSHDS296	1.05535	7.54635	0.504162	0.584258	4.75283	2.96957	1.13376	0.220448	0.736594	2.19012	4.24732	1.40426	4.51546	4.87438	1.2935	0.035561	0.48725	0.904689	1.87221	1.40563	0.88389	0.563473	0.717409	2.51872	0.642531	2.06011	2.1346	1.91525	0.710601	3.789	0.239661	1.90212	4.91444	0.804696	4.95261	1.54351	1.86614	2.50997	1.98287	2.39177	0.130052	0.74804	1.77986	0.0688092	0.716917	1.63144	0.759034	0.153515	5.60355
NSHDS297	1.21516	9.47755	0.0730102	1.36281	4.3426	2.92913	0.494283	0.218053	0.298304	0.633049	5.71163	1.07572	4.54991	3.87336	1.29736	0.0296711	0.389313	0.129762	2.73709	3.47434	1.46378	1.17311	1.18596	2.49711	4.7891	1.31982	2.51989	2.55423	1.16385	3.60354	0.32297	0.0623282	4.82898	1.37522	3.73613	1.85232	3.52503	2.0932	1.77299	1.83134	0.0103459	0.836393	1.20179	0.623168	0.549142	1.44694	1.54617	0.0899289	4.32234
NSHDS298	1.24802	10.8924	0.229189	0.888142	6.42325	3.57665	0.26492	1.01461	1.14237	0.532315	5.52361	2.58664	4.99789	6.41973	2.0151	0.03115	0.650856	1.17004	2.29595	3.09449	1.26505	0.789342	1.9201	3.29372	1.17066	2.1156	3.25804	2.85943	1.10467	5.30962	0.71315	2.04743	3.87465	1.81451	4.76237	3.09831	2.32593	2.1539	2.84819	1.21559	0.728573	2.47737	1.35713	4.04158	1.36583	2.69208	0.785855	0.38582	5.57943
NSHDS299	1.7792	11.5459	0.592808	0.918526	6.28754	2.79164	2.30995	1.60147	1.11296	1.30269	7.70322	1.72237	6.52332	5.7845	2.02432	0.0199259	0.405677	0.619148	4.01661	3.81607	1.05562	2.73325	1.42776	3.17915	8.42059	1.68087	4.37789	4.03595	1.16567	4.73235	0.811928	1.1239	3.79225	2.27456	4.76637	2.18515	2.03182	3.08882	2.29243	3.46699	0.330195	0.914963	1.15943	0.456741	0.674016	1.32757	1.8205	0.780778	5.06061
NSHDS300	0.758043	11.4977	2.46067	1.16469	6.57377	2.38272	1.8043	0.966095	1.6028	0.454949	6.53006	1.86707	4.93326	5.12635	1.64025	0.0144918	4.50975	0.667628	2.36461	1.17507	1.28341	1.97394	1.02069	2.22775	1.97066	1.5959	2.57568	2.76197	1.33575	4.00815	0.498828	2.39904	5.06491	2.54137	5.90204	2.15947	1.72573	2.2194	1.07688	1.14524	0.0845482	0.887205	0.743256	0.2456	0.78641	1.16676	1.60983	0.152681	5.09053
NSHDS301	1.54021	9.54317	0.771434	1.03299	6.863	1.09826	0.691557	1.00693	0.335795	0.430016	6.55599	2.09096	6.06009	4.35264	3.40002	0.0461559	0.290537	0.403858	2.66103	2.38381	0.39857	1.05872	1.59791	3.02846	0.579972	1.75181	2.63981	2.76284	1.64838	5.36151	0.612256	0.25607	4.45592	1.6824	7.4501	2.73996	3.21182	5.29537	3.21681	1.06858	0.439556	1.42148	1.69597	0.375572	1.7338	0.354453	1.78589	0.124923	4.39791
NSHDS302	1.55775	7.41906	0.33941	1.09072	3.87139	2.28234	0.897225	0.28621	0.893052	1.05329	4.94121	0.819185	3.91946	4.08014	2.56114	0.0420163	0.463112	0.410116	1.55111	0.807916	0.981526	0.050016	0.783031	2.01723	1.72905	1.95816	4.78627	3.29046	0.539577	3.33225	0.326452	0.211554	3.86382	0.836337	3.84492	2.02211	3.57849	2.31736	1.51855	2.40343	0.0103459	0.706271	2.29229	0.0371751	0.569727	1.58977	0.875249	0.199449	3.93313
NSHDS303	3.12256	8.51607	1.46264	0.524012	5.83957	3.04552	1.78658	0.977603	1.52273	0.704263	4.93539	1.54784	4.81409	4.17887	1.95618	0.0332866	0.582073	1.14056	1.41843	1.05893	1.11392	0.933201	1.20324	3.54335	1.57998	7.78707	3.15704	2.22914	0.495568	4.60817	1.43523	0.732549	4.7038	1.3593	4.55626	1.10597	4.71554	1.93705	1.42509	2.04185	0.308546	3.33402	1.25764	1.79512	1.51711	2.35106	0.495188	0.242312	4.35438
NSHDS304	1.59781	7.91873	0.516189	0.671309	4.87721	2.65619	1.4988	0.779857	0.430679	0.436156	4.8213	2.32027	6.01464	4.45415	1.05805	0.02359	0.310135	0.205233	3.49618	1.92029	1.04429	0.050016	1.10593	3.25898	1.12082	1.26895	2.21447	2.88231	0.849247	3.95455	0.215541	0.0623282	4.25804	1.16686	5.4693	1.37143	2.76344	2.39776	1.75521	2.0737	0.0421392	0.878581	1.91048	0.188209	0.636971	1.4414	1.15225	0.126659	3.96183
NSHDS305	2.21826	11.9541	0.191394	1.27793	5.8948	2.02121	0.926053	1.03029	0.573355	1.0233	7.59427	2.023	5.9324	6.73195	1.70462	0.056824	0.365549	0.272447	3.53635	1.90531	1.29151	0.050016	1.55126	3.70479	1.66587	1.87926	4.45429	4.07583	2.12889	5.83497	0.766376	0.0623282	3.89888	3.76795	6.0041	6.69379	4.82071	4.24478	2.00583	1.42364	0.0696547	0.632663	2.07261	0.361705	0.60098	3.11695	1.93805	0.167942	5.32228
NSHDS306	0.696747	8.47058	1.43564	1.46618	4.79525	3.65586	0.548614	1.09277	0.160061	0.826405	4.82602	2.65449	5.57988	4.78569	1.97274	0.025611	1.52989	0.569517	1.98943	1.51365	0.958055	1.30643	0.953304	3.29607	1.94096	1.1013	2.41042	1.52198	0.822697	5.30969	0.447815	2.66226	5.30501	1.4534	4.52503	0.702897	1.91215	3.42662	1.67747	1.1032	0.0715952	1.06649	1.23151	0.798743	0.576825	1.69663	0.886939	0.221394	3.85006
NSHDS307	2.56343	7.85826	1.23428	0.595681	4.71854	2.93733	2.38531	0.733379	0.575788	4.18228	4.33782	2.75695	6.39519	5.24043	1.33323	0.0248266	0.708424	0.77074	2.84076	3.00823	1.15444	0.994449	1.84986	3.4406	1.48719	2.31805	2.99391	2.42926	0.768776	5.59778	2.52221	0.905054	5.08332	1.00689	3.72699	1.79767	3.02289	3.26292	3.47998	2.93386	0.780934	0.788344	2.89842	0.231386	0.554836	1.93783	1.98759	0.187593	4.55254
NSHDS308	1.87487	8.08033	0.608043	0.95262	4.71652	2.23468	1.23928	0.778887	1.47268	1.88606	5.53796	1.37363	4.25433	4.38248	1.64668	0.0159933	0.374565	0.976477	1.94664	0.909274	0.545688	0.050016	0.582965	2.57784	1.33824	4.38119	4.03999	1.53934	0.318652	7.34363	0.41274	0.0623282	4.32086	1.42934	4.92533	1.69085	2.73668	2.44758	1.31049	1.98197	0.0905988	0.668402	1.42133	0.281441	0.343522	1.9468	1.34316	0.144889	4.66616
NSHDS309	2.23334	11.3059	0.873815	2.47072	8.04199	3.89401	2.07357	1.40793	1.62708	2.20789	7.8617	4.25235	4.33621	7.05611	4.38163	0.0635644	0.622481	0.868477	3.90883	3.37144	3.03564	1.52001	3.03266	3.81478	1.82829	3.51357	3.25462	5.36759	3.1628	6.85627	1.19669	1.70577	4.43317	1.88049	5.09293	2.19166	2.5823	2.49333	2.8003	2.41764	0.0485304	1.19862	1.82072	0.352643	1.19493	2.04112	2.02898	0.288601	5.59984
NSHDS310	1.34447	9.36886	1.32588	1.16205	6.36858	3.20713	1.31162	0.792497	2.67882	0.606522	4.53567	1.39895	4.89527	4.41911	1.97473	0.0590611	0.525812	1.12783	2.16876	2.62208	1.31277	0.859535	1.00987	2.05329	1.57909	1.38282	1.69594	2.41481	1.3523	4.35046	0.573014	0.160819	5.16776	2.09565	5.19829	0.66105	2.80149	2.69926	3.43165	3.25124	0.0704121	1.12766	0.780285	0.186552	0.955922	1.4902	2.44193	0.193685	4.02602
NSHDS311	2.57161	8.16817	0.154512	0.590388	6.05264	2.23848	2.02115	0.872643	0.583653	1.43305	5.8553	1.85226	4.21982	4.81945	1.96917	0.0232851	0.860269	0.63332	2.354	0.856223	0.250289	0.470879	0.762055	2.5535	0.830047	1.87469	3.4833	2.74518	1.06974	4.37146	0.529687	1.07301	3.86075	2.77771	7.18411	1.90516	2.41172	3.33759	2.52296	1.29015	0.0103459	0.750548	1.02848	0.325387	0.803179	1.91084	0.905098	0.970425	4.87037
NSHDS312	2.47056	7.9545	0.24419	0.643001	5.42696	5.15023	0.611479	0.638015	1.04073	2.98818	4.83621	3.34688	4.62065	4.49484	2.25778	0.0430452	0.764856	0.18033	2.97113	2.92078	1.25423	1.41718	1.26152	3.25872	1.99585	2.03392	2.54227	4.78703	1.24317	4.01064	0.334622	3.61421	3.91157	1.26573	5.37362	1.03658	2.4401	2.76898	2.77502	3.48958	0.102959	1.2549	1.40174	0.560033	0.982486	2.08949	1.17428	0.194814	4.412
NSHDS313	1.89129	8.26127	0.767298	0.840665	3.72479	2.62741	1.27361	0.257427	0.782844	0.599999	5.15131	1.07525	3.81843	5.0543	2.34724	0.0329164	0.401403	0.254553	1.58346	0.755367	1.00687	0.050016	1.23733	2.00043	0.666415	1.28973	1.76906	1.71381	1.5579	3.13334	0.0889502	0.637403	6.76639	1.32349	4.03578	1.64936	2.27326	2.21906	2.34107	2.27539	0.0103459	0.723569	2.47213	0.00756427	0.776515	1.80898	1.97013	0.13029	3.64644
NSHDS314	1.64491	10.2457	0.265322	0.93512	6.19985	4.06064	1.27623	0.31593	0.645555	1.7046	5.27261	1.41183	4.65334	4.2539	1.28715	0.0931739	0.480032	1.29052	1.55323	1.93747	1.48628	1.1221	1.6176	2.72371	1.77106	1.76404	2.1264	3.00255	0.958043	3.98556	0.834408	1.0125	4.65463	2.0828	5.58096	1.18351	3.21824	2.74618	2.24431	2.9955	0.0790721	1.40494	1.97545	1.41492	1.40842	2.79602	1.05031	0.445836	4.53654
NSHDS315	2.17828	9.80576	0.906779	0.533343	4.14909	1.79152	0.595263	1.09138	1.08297	1.4819	4.18151	2.32385	5.12605	6.1477	2.22937	0.0762102	0.429614	0.310642	1.06364	1.05708	1.68533	0.678315	0.935028	2.68083	0.631105	1.58988	2.59063	3.05791	0.82768	3.38027	0.500248	0.940856	3.80928	1.20925	4.72342	1.63225	1.98901	2.47147	0.944896	2.94513	0.100201	1.13423	1.98521	0.149366	1.41418	1.14699	1.2693	0.113185	4.00506
NSHDS316	0.69006	7.72509	1.02668	1.07397	4.42217	1.9697	1.3777	0.965122	0.876958	0.504404	3.59604	1.63887	4.35013	3.3218	1.62448	0.0281724	0.470898	1.1585	1.64733	0.7295	0.71791	0.487132	1.20791	2.90488	1.00635	0.960175	2.89004	1.74089	0.467752	4.21307	0.690333	0.650637	3.53492	1.78229	4.51778	1.46075	2.78545	1.74675	1.45154	2.01628	0.16698	1.5236	1.35356	0.0994276	0.857286	1.2366	0.94303	0.173122	5.87358
NSHDS317	1.05297	7.39616	3.41856	0.927816	5.46073	1.4392	0.470531	0.440737	0.681089	0.49025	4.2608	1.67678	2.69025	4.78123	0.261975	0.0409914	0.463504	5.08452	0.823564	0.260212	0.418207	0.050016	1.7351	2.6391	0.782918	1.2765	2.478	1.79475	1.2656	3.30168	0.24317	0.0623282	3.79964	5.67756	7.2069	2.72426	2.37225	1.43887	1.37561	2.40123	0.906515	1.6076	1.13804	1.5352	1.73171	2.36413	1.20468	0.677435	4.9436
NSHDS318	4.00885	9.74314	1.29643	1.13479	7.00598	2.06742	2.25335	1.12532	1.83508	1.41817	4.54417	2.3139	5.15657	5.39818	1.92656	0.0541963	0.754069	0.203032	2.22537	1.37194	0.387161	0.77914	1.05861	3.30206	0.961669	3.75304	3.74957	3.39542	0.868037	4.55337	0.204236	1.50819	5.0143	2.54407	5.93756	1.08067	2.28471	2.56106	3.94385	2.90249	0.0103459	1.08717	1.22618	0.0909017	0.918691	1.56663	1.84132	0.127503	3.27946
NSHDS319	1.66517	10.6544	0.709132	0.844789	5.66526	5.97589	0.0610122	0.573735	0.95705	1.9231	4.07515	3.91658	4.32837	4.62882	4.49253	0.0501032	1.37512	3.35403	0.76962	0.726861	1.71867	1.0414	1.24756	4.21307	1.64432	1.88084	2.33457	4.10949	1.13817	5.50931	0.321308	2.73396	5.4945	1.20005	5.39939	1.21351	2.70244	2.0829	3.49391	3.97194	1.80829	3.47898	1.71399	1.8989	2.08452	2.03692	2.08239	0.953211	4.80297
NSHDS320	2.14265	9.41513	0.153397	0.992008	4.37241	3.45014	3.77851	1.01706	0.685024	0.942218	5.20173	2.59674	6.48791	4.94565	1.77498	0.0352627	0.747697	0.498235	5.04797	3.10474	0.572115	1.63753	1.20616	4.4044	2.33895	2.33689	1.45979	6.12254	1.19438	5.94227	0.279232	3.76039	3.10945	1.78611	5.50447	1.85957	2.58755	3.37853	3.21986	2.17347	0.0780644	0.947525	1.80394	0.210888	0.66542	1.52914	1.4881	0.110757	4.49251
NSHDS321	1.71548	7.9513	0.0875996	0.831952	6.3487	3.05456	0.799878	0.520507	1.48702	1.04609	4.42523	3.40468	4.8576	4.873	1.7438	0.0591841	0.458996	1.85578	1.01435	2.04186	2.7086	1.05081	4.09631	2.56217	0.801234	2.19572	3.64263	2.83633	0.908701	3.86217	1.17903	0.942783	5.11564	3.1955	6.09123	2.5732	2.51746	3.50529	1.44115	5.1044	0.0499866	2.96701	2.09168	0.666444	1.85809	2.21378	3.35294	0.220378	4.20917
NSHDS322	1.88923	8.36795	0.858209	0.628278	4.67361	3.60712	1.23196	0.763996	0.330171	2.79985	4.71259	1.67458	4.71147	4.93274	1.17224	0.0456309	0.609098	0.970692	2.0061	2.30795	0.470669	0.895565	0.896834	3.21374	1.02713	1.48644	2.38626	3.15585	0.50223	4.05897	0.259254	0.0623282	5.00201	1.79486	5.10101	2.30504	2.44467	3.86914	1.53991	0.706351	0.303727	0.785313	2.32513	1.47717	0.738233	2.36096	0.643898	0.13253	3.86216
NSHDS323	1.40383	9.34535	0.243972	0.84097	5.15386	2.16577	0.815161	0.566471	0.804166	0.331001	5.19983	1.69188	4.90373	3.75551	1.22191	0.034742	0.625014	0.408406	1.48563	1.07991	0.0963288	1.76519	0.814102	2.6193	1.59881	2.56986	2.9514	2.68592	0.689728	3.73615	0.271512	0.697316	4.40962	1.45783	6.12163	1.23909	2.66647	3.83746	2.6788	1.52405	0.225258	0.666866	1.69547	0.447946	0.621352	2.18013	1.18727	0.134359	6.12064
NSHDS324	1.26736	9.22028	0.820668	0.782066	7.45336	3.31124	0.991738	0.508293	1.68254	0.35509	6.20696	2.00989	4.54627	4.13973	1.47918	0.0413395	0.255491	1.2088	2.83858	2.88131	1.54458	1.10538	2.01393	2.15076	1.60764	5.00105	1.02783	2.70125	2.22415	4.79061	0.463781	1.48524	4.39057	4.52555	5.24251	1.37763	2.62521	2.78186	2.43494	2.87012	1.27868	1.65345	1.16231	0.548393	1.18837	1.97836	6.51929	0.236476	4.17207
NSHDS325	1.99788	9.14939	0.705926	1.4922	5.32834	3.16803	1.27012	0.502682	1.0998	0.148266	4.52802	1.76764	3.5846	5.19292	1.84005	0.0336933	0.563681	0.330314	2.04473	2.49091	1.43872	0.892669	1.16999	2.81792	1.46936	1.71073	1.22431	2.55081	2.02667	3.91215	0.878015	0.399097	5.35484	1.11564	5.79103	1.29421	2.13415	4.6719	0.760038	2.34507	0.0683472	1.60253	1.51289	0.207867	1.65361	1.74734	1.70802	0.205079	4.3424
NSHDS326	2.1164	8.20744	1.02862	0.911296	5.13357	3.62561	1.66743	0.302975	1.81564	0.886042	5.04935	1.51796	3.74964	6.55794	1.16516	0.0451509	0.284508	0.213364	2.97363	1.4323	0.220656	0.823157	1.06757	2.50394	0.789692	5.23283	2.8721	2.31643	0.898618	3.07699	0.31056	0.281434	4.99361	1.68577	4.76818	2.03481	2.13639	2.70294	1.51585	2.56933	0.106585	0.87603	2.15703	0.763359	0.861615	2.45913	0.943646	0.146489	3.21995
NSHDS327	1.51414	9.53918	0.234799	1.33759	5.49339	2.03398	0.0610122	0.819131	0.672451	1.58239	5.41399	2.52102	4.53093	5.58234	1.78702	0.0359934	0.413397	0.332658	2.65017	3.37875	3.80059	0.942374	0.869223	2.88843	1.37342	1.43761	2.92297	3.03773	0.646373	4.39911	0.61164	1.77342	5.19778	1.87323	5.55291	1.51057	2.35093	2.12735	2.0587	1.53112	0.466012	1.14404	2.24386	0.51807	0.790439	1.94022	2.33921	0.213292	4.41356
NSHDS328	2.37095	11.7704	0.0695256	1.41724	4.85219	2.46078	2.02734	0.797842	1.97595	0.682426	7.14112	1.70835	4.26379	7.40178	2.89623	0.0605687	0.193536	0.905081	1.50621	3.38725	3.20799	0.886398	1.16662	2.75548	1.44596	2.36349	4.13215	4.37439	1.20824	3.80993	0.462748	1.69055	5.45547	1.53026	3.74434	3.75283	2.35824	1.49822	2.41563	2.39571	0.144998	0.793143	2.37398	1.06873	0.782517	2.17108	2.67571	0.309596	4.01162
NSHDS329	1.93333	8.70774	1.06197	0.143671	3.9115	3.48421	0.65006	0.482797	0.649036	0.880652	5.25262	1.70186	4.19135	4.52237	1.73949	0.0544747	0.400311	0.241654	1.4453	1.51893	1.18313	0.336741	1.73014	2.38145	0.831751	2.2372	3.31194	2.89218	1.62801	3.45036	0.477278	0.927479	5.34686	1.13175	4.60608	1.63765	2.09063	2.05396	2.1013	1.90788	0.0739341	1.48043	2.50851	0.146657	1.38144	1.62803	1.42247	0.144586	4.11564
NSHDS330	2.17217	9.11557	0.135019	1.58242	5.55508	1.50976	1.59366	0.584859	1.04974	0.0593042	4.94829	1.44951	4.15797	5.31848	1.74048	0.0377644	0.276395	0.887346	2.94605	0.34969	0.379355	1.10063	0.995154	2.16709	1.0031	2.90865	2.92202	3.35943	1.84926	3.6408	0.647147	2.8273	4.46483	3.49685	4.96294	1.37088	2.47145	2.04087	2.86837	2.70517	0.0887197	0.898747	0.66184	0.392108	0.698996	1.72981	1.62708	0.148619	4.08254
NSHDS331	2.16787	8.55611	1.66008	0.934946	4.39107	2.44387	1.8907	0.90729	1.07962	0.795272	4.94079	1.99921	4.18207	4.36251	2.33939	0.0231962	0.411812	0.971924	1.87922	0.952008	0.734312	0.80627	1.34986	2.50247	0.777226	1.162	2.68319	2.24962	0.828957	5.36685	0.782955	0.859394	4.11748	1.06759	6.56922	2.86112	2.50048	2.30778	1.22531	1.08308	0.161845	0.926969	1.27332	0.983761	0.916953	1.33642	1.69113	0.241702	4.4501
NSHDS332	1.52562	10.9523	0.448824	0.941106	5.73175	2.06187	0.713835	0.920802	2.23205	0.506328	6.26403	0.833328	5.10524	5.21448	1.90934	0.0341257	0.64763	2.88746	1.047	2.75859	1.14079	1.16708	2.93714	3.35687	1.35274	2.88731	3.38248	2.19156	1.78142	4.90379	0.699756	1.69264	5.43789	3.32985	6.38403	1.8544	2.6897	5.35587	1.75499	1.7957	0.631133	1.23413	1.50056	2.47472	0.910136	2.83691	2.27506	1.44965	5.13777
NSHDS333	1.30243	9.09188	0.714611	0.926904	4.93828	2.88155	1.36797	2.17614	0.374561	0.432666	6.6529	2.2624	4.58753	5.7917	1.72924	0.0326221	1.12284	2.3085	2.30491	2.90342	0.957504	0.050016	0.825506	3.25314	2.47597	1.80864	4.63117	3.28421	1.60752	6.29124	1.90564	0.0623282	5.22095	1.47993	5.34845	1.81054	2.7351	1.8627	1.83117	1.86306	0.31684	0.602807	1.47747	0.607551	0.521491	2.14146	0.905129	0.30984	5.03851
NSHDS334	2.1581	10.5498	1.66001	0.807693	5.16717	2.2454	1.49783	0.279871	0.832152	0.167579	4.40334	3.2459	5.8242	5.92437	1.11421	0.0892417	0.780901	1.7222	1.1769	4.04624	0.489441	1.05395	2.22896	4.56911	1.15139	1.53847	3.37523	1.42416	0.408115	4.44029	0.268089	0.0623282	5.61383	2.50608	3.80073	4.19225	2.48684	3.87428	1.8556	1.40513	1.86749	1.01881	1.89027	2.45165	0.445074	1.60986	1.43998	0.584969	4.67485
NSHDS335	1.99886	8.48893	0.308539	0.679702	3.31321	5.11431	0.916237	0.692264	0.447862	2.15094	4.32563	1.69925	4.03873	4.16616	1.51582	0.0503931	0.447139	2.39006	1.05858	0.424561	0.205216	0.874313	1.16659	2.25169	0.808612	1.38427	3.49593	2.31781	1.00125	4.54682	1.14809	0.774135	3.97187	1.31286	5.80204	1.93837	1.89079	3.89387	1.35635	1.56468	0.310542	1.68383	4.75836	1.65109	1.03931	1.91987	2.28963	0.388179	4.56405
NSHDS336	2.05441	9.48731	0.905875	0.721413	5.17976	4.61335	1.19403	1.06952	2.1719	0.802648	5.34956	1.75903	7.41854	5.50067	1.98399	0.0443211	0.63174	2.35721	0.909547	0.958969	1.56314	1.41038	2.52703	4.96543	2.04477	3.80536	4.25623	3.47885	0.460715	4.40257	1.93478	0.859449	4.42377	3.2788	5.67585	1.11646	4.06639	1.55599	4.27905	2.71278	0.476603	1.8086	1.44804	1.40492	0.927366	2.8658	1.14023	0.507651	5.97708
NSHDS337	1.49934	9.43366	0.322713	0.683121	6.10475	2.60549	0.949344	0.885848	0.668051	0.891403	6.14987	1.63493	4.46917	4.45008	1.9048	0.0352109	0.43117	0.0601382	2.28384	2.81539	0.645609	1.07901	0.639421	3.76971	0.819262	1.42963	6.25709	2.47774	1.18995	4.21448	0.450735	0.73639	4.43991	2.27021	5.21989	4.00443	3.12283	2.63076	1.6475	1.38293	0.226984	0.236632	1.00041	0.395864	0.483664	0.541156	1.39687	0.134859	5.56172
NSHDS338	2.142	9.48624	1.58124	2.34173	4.95545	1.86982	0.640051	0.976048	0.516535	0.852725	6.55194	2.03189	5.68765	4.85093	2.46378	0.021313	0.40799	2.3168	3.50107	0.920695	1.34305	0.56745	0.790544	3.09231	0.914634	1.47793	3.27106	3.99161	0.698265	5.40589	0.625406	3.40627	3.73479	1.76087	5.12467	3.12278	2.4483	3.62012	1.94928	2.66177	0.0904981	0.931981	1.388	0.261056	0.824828	1.61294	0.953633	0.368916	4.80296
NSHDS339	2.12574	8.98004	0.497729	1.01	6.04642	2.09208	0.0610122	3.61589	1.29233	1.09696	5.61189	2.40935	6.91747	4.97094	18.6189	16.7729	0.418196	0.769677	2.13302	1.38774	1.14129	0.530649	1.09742	4.1277	0.589833	2.0109	5.42664	2.0662	1.3111	6.4964	12.9748	0.0623282	3.41921	1.31892	6.83192	1.303	22.3732	1.43215	3.83237	1.8893	0.0481499	1.54491	3.972	0.188655	1.98852	2.43621	0.294778	0.198357	4.05584
NSHDS340	3.09258	10.0665	1.1674	0.53749	4.16269	1.57312	1.15505	0.434862	1.18429	1.22523	5.29454	1.42895	3.8178	5.35791	2.02907	0.0195515	0.47207	0.600606	1.93794	1.02956	1.62919	0.643755	0.817919	2.72757	1.07222	1.38231	3.28813	3.15208	0.419311	3.85287	0.483554	2.87037	5.33179	0.717373	4.60291	1.31927	2.49607	1.6669	1.66794	1.54729	0.755343	1.21231	1.13001	0.953606	0.289819	4.05542	0.771514	0.107134	5.96024
NSHDS341	2.17419	7.89503	0.596899	0.921323	6.14403	3.40247	0.15822	0.286803	1.33269	2.04776	5.03326	1.41617	5.43758	5.81705	2.16458	0.0250347	0.535739	1.75154	2.64767	0.707057	1.03981	0.050016	0.979214	3.0625	1.19543	4.34203	3.11755	2.73751	0.301908	4.21541	0.780151	0.881281	5.46365	3.44269	4.36498	1.36125	2.7419	3.77507	1.40931	2.54741	3.92079	1.07274	2.62335	0.761625	0.747259	3.11463	2.13113	1.29904	4.67736
NSHDS342	1.51851	7.54891	0.729227	0.667829	4.43339	4.12602	2.39032	0.282584	0.0735148	1.42088	3.96802	2.43144	4.5651	2.41399	1.52061	0.0324947	0.879499	0.579689	0.85761	0.503883	0.367201	0.647605	1.20629	3.38213	1.46496	7.22436	3.67328	1.62675	0.707855	5.55662	0.771311	1.52116	4.59444	1.26597	4.13498	1.8199	2.8436	2.20979	2.14069	2.20136	0.313915	0.921456	1.50084	1.17466	0.62167	1.70375	1.07409	0.381865	2.96212
NSHDS343	2.21976	10.0551	0.734749	0.673513	6.16168	2.0975	0.592307	0.338753	0.917053	0.457246	4.98122	2.23596	4.92136	3.86355	1.18748	3.78255	0.407962	3.28299	0.474042	0.454481	0.558883	1.85183	2.39764	2.87276	3.10551	1.97131	3.01769	2.71113	0.337099	5.01405	0.926592	0.0623282	4.6602	1.86093	6.50697	2.77366	3.85857	2.29127	2.2561	1.19929	5.50698	1.99474	3.73187	0.167141	1.06975	2.89888	1.51019	7.87441	6.12683
NSHDS344	1.00462	10.6511	0.438934	0.861714	6.46922	2.03046	0.988554	0.37948	1.49868	0.39768	5.63401	1.1979	3.68121	5.24063	2.16017	0.0749121	0.567756	0.437665	1.798	1.15714	1.47689	0.804636	1.13024	1.51805	1.71885	2.58203	2.4691	2.97473	1.97889	3.79687	1.4914	0.739409	4.34566	1.61973	5.74056	0.439793	2.47421	2.456	2.21889	1.58525	0.0877677	0.904058	0.729626	0.421559	0.97759	1.53597	0.908346	0.155227	4.03258
NSHDS345	1.19431	10.1802	0.148138	0.787421	4.39117	1.87153	2.32294	1.25815	3.85881	1.39289	4.62729	1.34645	4.84365	4.6686	2.50738	0.0620369	0.462603	1.05525	1.84679	1.29117	1.25725	0.844802	1.31466	2.78707	0.856831	2.11059	2.80147	2.72877	0.700398	3.99607	0.157934	1.15606	4.18044	1.5071	5.35401	1.78632	1.67125	3.53294	0.0637184	4.30826	0.0103459	1.02108	1.46664	0.350092	0.934634	1.97494	2.60361	0.186727	5.14691
NSHDS346	1.56485	9.26063	0.948646	0.699198	5.71644	3.82566	0.421691	0.670209	0.776953	0.532209	5.00288	2.02744	5.09825	5.38049	2.16462	0.0287837	0.670817	0.716203	2.24862	1.15326	0.839325	0.771149	1.77127	2.79214	1.32762	1.45544	2.45098	2.79621	2.27922	5.64875	0.23409	1.07513	5.27681	4.45817	5.23126	1.5687	2.71995	3.86738	1.94227	2.21619	0.251985	1.23595	2.13973	0.343314	1.02382	2.56794	1.50161	0.951613	3.44527
NSHDS347	2.12617	7.53226	0.906604	0.550411	6.50429	5.26172	1.0917	0.896554	0.930154	1.00446	4.66332	2.27984	3.41194	4.65956	1.17593	0.0315831	1.2054	0.290688	1.42997	4.26501	2.11419	0.050016	0.968449	2.92585	1.27012	2.6673	3.7594	3.87548	0.681961	3.74143	1.10934	2.50878	6.84865	1.71996	5.61475	2.26975	2.26966	2.57904	1.1643	2.3745	0.194587	0.972357	2.14918	1.80068	0.703289	3.08581	1.44563	0.13531	3.15451
NSHDS348	1.42561	11.5653	1.17363	1.29391	6.84077	5.50857	1.10375	0.844567	1.10705	2.13472	6.03411	2.82568	3.8556	5.78234	1.96887	0.0374786	0.302823	1.4222	2.34047	2.45895	2.12434	0.757567	1.40587	2.59563	0.768882	1.95646	3.02797	3.59011	1.02155	3.65072	0.217624	2.43901	4.92366	1.2108	4.552	2.65644	2.04327	3.14984	3.44265	2.30241	0.221677	1.53745	1.01417	1.73337	0.886793	0.449612	4.26831	0.249806	5.97305
NSHDS349	1.32804	10.0037	0.861709	1.56627	5.40521	2.65012	1.00582	0.935287	0.349965	0.0202146	6.55689	1.71872	5.98442	5.34259	1.8667	0.0288997	0.522827	1.15488	1.73427	1.98543	0.691975	0.050016	1.08127	2.80462	1.87682	1.62007	4.17084	4.10328	0.89934	4.38237	1.26757	0.0623282	4.69356	1.82201	5.10417	1.97033	3.15601	4.34115	2.02676	1.99997	0.0708454	1.13072	1.2837	0.0955659	0.873421	1.32921	1.93393	0.184153	6.7775
NSHDS350	1.92152	7.83749	0.160963	1.0958	4.61422	3.35512	0.889076	0.307142	0.766083	0.957818	5.07956	1.4927	4.30782	4.53068	2.24092	0.0288157	0.506731	0.844483	2.51746	0.496701	0.543178	1.21299	0.849529	3.04342	1.66521	1.58304	3.3484	4.1195	0.435504	4.48917	0.64309	0.6285	3.82308	1.45307	5.72783	6.23207	2.80567	2.59157	2.00697	1.40394	0.61844	1.28042	1.18866	2.01437	0.567443	1.67158	1.22381	0.271607	4.51267
NSHDS351	3.29222	9.53742	0.0104626	0.716912	6.23764	2.0503	0.555653	1.15728	2.31637	0.786484	3.81086	1.41588	3.6168	4.10205	1.54065	0.0462643	0.302588	1.08294	0.713228	1.87043	1.3557	0.598503	0.937804	2.07273	1.11643	2.12352	1.91852	3.97192	1.30718	2.50121	0.737074	1.13377	3.89242	1.92245	5.24359	1.80899	2.12668	1.18243	2.82845	2.21101	0.175736	0.896017	0.987192	0.157891	0.71903	0.669352	3.56469	0.397983	4.25492
NSHDS352	1.14866	10.2197	0.357151	1.12596	5.07322	1.78513	0.356152	0.431472	1.67264	0.396255	4.88628	2.20013	4.29137	4.75977	2.15143	0.056866	0.338433	0.553851	1.54369	1.52748	1.47018	0.050016	0.956966	2.51539	2.07133	1.46136	1.51556	2.5288	1.99842	3.74133	0.20521	1.20506	6.33983	2.47566	3.86436	3.1259	3.24642	4.22753	1.05342	1.68288	0.070047	0.907543	1.40924	1.78854	1.13264	1.77866	1.5976	0.126563	4.23483
NSHDS353	1.16551	8.45404	2.98874	2.14546	6.35741	3.10272	1.06078	0.322479	1.04013	1.6122	6.47279	1.62055	4.38319	5.8752	2.29311	0.0212128	0.376138	0.103637	3.61396	2.25968	0.196999	0.661873	0.793837	2.27984	0.899115	1.72939	2.96867	3.75028	0.763915	4.43468	0.337067	0.568954	4.86523	3.94582	3.91088	2.33976	3.14108	2.93392	1.70632	2.8525	0.0515977	1.11947	3.57441	0.374434	0.601888	1.8835	2.52739	0.121363	4.7787
NSHDS354	0.774656	9.57639	0.678563	0.905248	5.75036	3.8351	1.27226	0.705611	2.96542	1.11014	6.37957	1.54956	5.04834	7.16042	2.13987	0.0227168	0.301455	1.11932	2.72933	1.54195	2.75244	1.77442	1.36865	4.81487	4.20553	3.31703	2.15375	3.05238	0.914211	6.46236	1.5973	0.907918	7.62406	3.0304	4.97662	3.30967	2.89794	3.11719	2.229	5.45165	0.236799	1.07885	1.09765	2.96026	0.535928	3.07319	4.39669	0.335214	3.7495
NSHDS355	1.79087	9.64536	1.49047	1.19609	6.79701	3.15124	0.851557	0.70995	0.295907	2.71671	4.89571	1.0916	4.23052	4.16801	0.261975	0.0317783	0.445188	0.427623	2.44573	2.12436	0.145744	1.79802	0.998838	4.05372	2.23432	2.19956	4.07335	2.89461	1.12537	4.76641	0.185361	0.957095	3.93317	1.86617	6.09944	4.24655	2.28038	2.53866	2.2334	0.936989	0.287287	0.786341	0.372776	0.588813	0.666035	3.29641	2.07453	0.18299	5.44276
NSHDS356	3.59341	7.26729	4.26491	0.917679	6.50473	3.01622	1.01633	0.724915	1.43859	0.42688	4.53275	2.54932	4.07393	4.22798	1.40374	0.0315893	0.515385	0.906947	1.80104	1.70203	0.401388	0.587941	2.59463	2.83605	1.78254	2.79079	3.04841	2.59858	0.494281	3.0722	0.641377	1.37897	5.47338	2.69478	5.74062	1.32406	2.44176	1.40655	1.90933	1.22985	0.774907	2.47843	0.953377	1.65911	1.56421	3.29003	1.64552	0.181747	3.07219
NSHDS357	1.49625	10.5794	0.578907	0.797855	4.54877	2.97498	2.15309	0.404039	0.890812	0.435787	5.92246	1.1002	4.32365	5.14294	1.78957	0.0400414	0.688872	0.380579	0.911519	2.28296	1.06243	0.050016	0.794455	2.74367	1.11043	1.47072	3.13248	2.71374	1.51456	3.45232	0.114817	0.0623282	3.93913	0.963309	3.83212	1.27975	2.25883	3.73551	0.0637184	2.83086	0.134859	1.15986	1.98744	0.124939	1.33768	1.85109	1.49144	0.134898	7.99544
NSHDS358	1.40731	9.87892	1.99741	0.396405	6.93662	2.16075	1.3598	1.01093	0.854818	1.67242	4.73279	2.27312	7.21858	3.94654	1.81162	0.0717772	0.358695	1.12677	0.765635	1.44862	0.33684	0.050016	1.84554	1.66897	0.83807	3.17045	1.56577	2.85355	0.960167	3.53621	0.752857	0.595135	3.96518	4.31437	7.38327	3.32555	2.83284	1.74783	3.55544	1.31553	1.2239	2.38605	1.52634	2.37017	1.41904	3.19421	2.87713	0.56163	4.97186
NSHDS359	2.15884	7.77663	1.21006	1.22405	5.11964	1.84199	0.0610122	0.661718	0.980685	0.846802	4.58079	1.71595	4.96576	4.73568	1.69546	0.0565497	0.473042	1.29977	1.2707	0.644878	1.01917	1.43912	1.3631	3.16025	1.33751	2.11719	2.50996	3.15906	0.957979	4.46027	0.307107	0.0623282	4.50046	3.6736	6.70393	2.12781	3.31006	2.29229	1.97984	2.2934	0.730139	1.44821	0.984649	6.10084	1.53848	0.840713	1.63015	0.282087	4.16097
NSHDS360	4.13867	8.97012	0.574977	1.10721	6.47656	1.86343	0.53463	0.368633	1.23069	1.49282	5.04572	3.10818	2.63503	4.2539	2.68524	0.0313789	0.496548	3.22187	0.534165	0.884943	1.68099	0.595892	1.53478	2.45886	0.388858	1.57041	2.68238	2.29085	0.517537	3.88974	0.723674	1.63454	4.73471	2.47652	8.6441	2.95322	2.27926	3.15716	1.19062	1.62495	0.722808	1.39967	0.97326	0.633493	0.763376	0.6326	2.08131	4.23686	4.71649
NSHDS361	1.91886	9.90202	0.361945	0.606133	4.43939	6.17193	1.61275	0.493736	0.370318	0.293364	5.83125	1.8021	4.62829	3.31475	2.17869	0.0393016	0.828614	0.867994	2.10419	0.607536	0.177307	1.26054	1.54413	4.85039	1.09339	1.37304	4.29953	2.54367	1.47609	5.14796	0.414414	4.60521	4.70161	2.09745	5.21595	1.6847	2.8235	5.9736	2.44508	3.45615	0.0758569	1.25126	3.76218	0.320274	1.37301	1.91688	1.72295	0.17372	4.93705
NSHDS362	1.81916	11.9309	0.077249	1.38075	5.35811	2.97282	0.769508	0.389446	0.823844	1.29502	6.08337	2.41093	4.15772	5.53529	1.81939	0.0358027	0.398088	0.162019	0.879985	1.13298	1.75481	0.690495	1.35855	2.8115	1.27449	1.73765	3.11399	3.42148	0.856047	3.64628	1.23512	1.32908	4.36186	2.78837	5.71592	1.32088	2.53854	3.35577	2.44022	1.72145	0.0750676	0.900204	1.91899	0.0880843	0.758603	1.57986	1.57077	0.109141	4.44797
NSHDS363	0.872531	8.04081	1.16448	1.0178	4.74336	2.78807	0.732415	0.772616	0.5726	0.580173	6.27488	1.45672	3.56529	3.537	1.60817	0.022178	0.692618	0.314007	1.46949	1.53151	0.517544	0.050016	1.13396	1.90014	2.57041	1.77973	2.03526	3.25971	1.05717	4.0542	0.601627	0.55333	3.69223	1.9284	5.79205	1.50122	2.46868	2.73002	1.68722	1.43353	0.667782	0.924125	1.0387	0.270773	0.583886	1.53174	1.16559	0.0885523	4.14543
NSHDS364	1.23606	10.2143	1.20728	1.24104	4.9384	1.91606	1.1904	0.709397	0.876795	0.656707	5.52009	3.93569	3.71179	3.18368	1.59448	0.0786147	0.429697	0.841264	1.67086	0.376464	1.26812	1.00446	1.15145	1.88196	1.417	1.5549	3.04022	3.40519	4.07085	4.18	0.670498	1.44197	4.68469	2.293	5.49046	1.74434	2.10228	3.42241	1.95668	1.15716	0.206274	0.798034	1.36111	0.980863	1.031	1.83351	2.59628	0.130524	4.74323
NSHDS365	1.04614	9.61498	0.661433	0.699242	6.05552	3.90893	2.38596	0.771434	0.581761	2.4397	5.11435	2.55077	4.41628	4.58761	1.59945	0.034074	0.492691	0.142723	2.32059	2.67326	2.00735	0.050016	1.04068	1.68914	1.61259	1.89905	3.32575	2.43019	1.58573	2.89281	0.55147	2.21332	3.35408	2.46296	4.69835	1.97228	2.53142	2.63699	2.13934	1.60217	0.133945	0.800078	1.55749	0.390171	0.827259	1.71424	1.7374	0.120279	3.57749
NSHDS366	3.00191	8.43281	0.203177	0.417186	7.2129	1.42557	0.0610122	0.493705	0.64246	1.71697	5.00497	5.14939	5.47814	5.38164	1.35365	0.0283579	0.302425	1.65092	2.11348	1.14671	0.194828	0.050016	1.76623	3.27712	0.790717	2.84902	3.51138	2.40196	1.1428	4.39565	0.589331	1.04487	4.51739	1.90767	6.72178	1.28202	2.46721	1.63488	1.56233	1.70924	0.336415	1.81436	1.07636	1.00301	1.16299	2.24397	1.17145	0.862618	4.24823
NSHDS367	2.01016	10.0633	0.744917	0.904162	6.10557	2.90028	0.778331	0.647284	0.947055	1.32317	5.44642	1.93532	5.80184	5.77709	2.38122	0.0593742	0.395839	0.598727	2.44015	2.06578	1.44192	1.56753	1.3793	3.11123	1.576	1.90392	3.29485	3.28284	1.69415	4.84325	0.770813	0.492976	5.20594	1.92182	6.0859	2.00898	3.07747	2.56237	2.89839	2.63408	0.302811	0.837282	1.07276	0.538579	0.76289	2.24178	1.4804	0.223873	4.8513
NSHDS368	1.54159	7.5045	0.124463	1.21014	5.62277	1.94394	2.09242	1.07018	0.411714	1.1985	5.85035	3.5984	5.73438	4.75271	2.00532	0.0347479	0.622008	0.649275	3.87622	3.078	0.942938	0.983791	0.68464	3.10383	2.07612	1.4153	2.85968	3.83194	0.600056	5.90672	0.808713	2.98691	4.02397	1.62888	4.81774	2.35536	2.33447	2.54611	3.14207	1.43438	0.0103459	1.26585	1.16495	0.302397	0.561834	1.80535	1.06236	0.172554	5.64948
NSHDS369	0.947876	9.58781	0.520926	0.822246	4.6351	3.58832	0.844297	0.86426	2.16525	1.06783	6.59591	1.41361	4.11862	6.34603	1.87972	0.0347449	0.403433	0.159772	2.65228	1.91079	1.56629	1.40394	0.9697	2.10314	1.80568	2.39725	4.08543	2.06554	0.515363	3.74317	0.328713	1.16104	5.78996	1.58286	4.081	2.41919	2.40422	2.86302	1.87668	3.10893	0.0103459	1.38378	1.99206	0.409122	0.749892	2.10998	1.14783	0.192296	3.86396
NSHDS370	2.35302	11.788	0.653795	1.21695	8.10206	4.87596	0.89719	0.222224	1.43486	0.891215	5.33622	2.92153	3.95516	5.08183	2.78188	0.0473375	0.540214	0.62981	0.704791	1.14322	1.81807	1.40718	1.88635	3.20961	1.94186	1.99727	2.73127	2.70299	0.85811	4.7542	0.449007	2.0061	5.9319	2.77998	5.86898	1.66363	2.36029	3.94412	1.93271	2.46293	0.572535	2.9586	1.68079	2.80302	1.5258	2.57066	2.56781	0.269032	5.29808
NSHDS371	1.53495	8.68531	0.743675	0.600121	6.08295	2.9054	0.402868	0.264843	0.0735148	0.176323	5.0801	2.12456	5.88174	3.87523	1.16213	0.0236255	0.423516	7.68356	1.15948	1.57789	0.474621	1.46427	1.16567	3.19992	2.53424	2.03533	1.80037	2.4171	0.814823	4.35094	0.37388	0.894778	5.76717	4.69073	5.34865	1.4731	2.53646	2.00191	1.53024	3.05111	0.752364	1.84763	1.56644	2.47151	0.791404	3.29943	1.14035	7.55375	3.90958
NSHDS372	1.265	8.94136	3.68564	1.33241	5.37336	3.15361	0.834309	1.55268	1.15193	1.58553	4.27998	4.3441	5.16347	6.37879	1.79279	0.0479845	0.5225	2.88218	3.63033	3.29333	1.21447	1.14619	1.9149	3.35039	0.764438	2.56047	1.89649	2.23897	1.6567	5.13601	1.01398	3.33259	5.60441	2.23186	5.74625	2.42306	1.99267	2.70447	1.53877	1.27039	0.131467	1.27947	1.65173	0.75613	1.0048	2.2477	0.626197	1.66908	3.67585
NSHDS373	2.8274	10.2768	1.34611	1.23758	4.48574	2.76266	1.40011	0.511947	0.37267	0.571522	6.3228	2.07415	5.47272	5.0389	2.54637	0.0554694	0.633817	0.393905	2.21142	1.53716	0.239991	0.601711	1.20497	2.79802	0.820086	1.32964	3.20827	3.27475	1.30056	5.86767	1.07413	2.7094	3.78874	5.17645	6.02729	1.05383	2.8594	1.92737	1.90805	2.62197	0.303172	0.921256	0.527863	0.123987	0.987979	1.86971	2.14731	0.190203	3.43246
NSHDS374	1.07718	9.7235	0.54387	0.654577	5.36887	2.02924	0.389803	0.724792	0.862374	0.318346	3.97807	2.37699	3.88383	4.73695	1.63375	0.0610589	0.513485	0.305561	1.7603	0.743792	1.03449	0.849636	1.36405	2.23489	1.05847	1.4218	2.19179	2.24269	2.92103	3.18455	0.470087	0.0623282	4.9209	2.1548	5.06226	1.64163	2.20162	1.73655	2.5517	3.26572	0.0814468	1.11467	1.48834	0.475542	1.2163	1.55506	1.40591	0.235264	5.54408
NSHDS375	1.71125	11.1455	0.810736	0.550805	5.8767	2.49696	2.46484	0.201919	2.12387	1.76581	3.85704	2.43128	4.37432	4.65174	2.77672	0.0321484	1.26973	2.24807	0.645102	1.05773	1.936	0.929248	2.19806	3.78781	1.26407	3.38353	2.61972	2.8766	1.78545	5.54175	0.53948	3.10319	4.07084	2.21638	4.87313	1.20124	2.28801	1.65294	3.33015	2.60182	2.15013	2.39161	1.78398	1.63534	1.86982	1.99901	2.08531	0.36991	4.85172
NSHDS376	1.731	10.4063	0.512704	1.43937	6.17317	3.17374	2.65906	0.771334	1.40912	0.0405483	5.18808	2.2631	5.19346	5.09454	2.28114	0.0586011	0.490626	0.845655	0.374626	0.685814	2.17096	0.779481	1.81369	2.74942	1.62433	2.15501	1.98611	3.25588	1.39101	4.37304	0.668168	1.24233	5.57659	2.45655	5.14846	1.36935	2.47351	3.01517	2.07062	2.9826	0.0103459	1.91423	0.616005	0.567959	2.06972	1.79671	1.17425	0.186861	5.35525
NSHDS377	1.57827	11.3159	0.288644	0.944553	6.82839	2.81339	0.87052	0.901873	0.943854	0.193384	7.97063	1.61007	3.69441	6.46337	2.4688	0.0305221	0.691268	0.759696	1.15627	0.935469	1.48732	0.050016	1.70914	2.93137	1.69192	3.25721	5.22991	4.11993	0.622619	3.39997	0.254258	0.923733	6.30761	3.7206	4.83558	1.48577	2.08137	5.17186	2.85997	3.88571	0.814869	1.48085	2.66879	0.780223	0.965198	0.393473	1.31988	0.343353	4.94769
NSHDS378	1.53486	7.13742	0.875497	1.33062	3.86381	2.82983	0.962033	0.830525	0.625001	0.856397	4.99941	1.75618	4.87515	4.71503	1.74454	0.0455154	0.727663	0.262922	2.18532	1.37252	0.484488	7.36783	1.74038	2.67805	3.32626	1.40926	2.8613	3.9215	0.7804	2.99132	0.423935	0.0623282	5.07391	1.40408	5.21638	3.99317	2.70706	3.02246	1.61687	1.7718	0.0103459	0.795534	1.26955	0.210502	0.769924	1.56764	1.55593	0.35511	4.83222
NSHDS379	1.09625	10.1331	0.350914	1.10338	4.48549	3.09915	1.29723	0.730597	0.42479	2.47874	4.61429	2.12475	4.78168	5.72613	2.45776	0.0438819	0.875421	0.291921	2.53534	2.02626	1.0473	1.15243	0.922243	3.40436	2.36173	1.70348	5.42662	2.43057	1.58937	7.05436	0.622303	0.625724	3.53639	2.5901	4.80991	2.02094	2.05627	3.49749	2.54324	1.80563	0.0103459	1.53166	1.75281	0.525394	1.14133	1.45379	0.93036	0.235863	2.76882
NSHDS380	1.36349	9.07516	0.774175	1.43475	6.16789	3.04409	1.81601	0.741005	0.755509	0.630269	6.25297	1.74156	6.96167	5.1027	1.30906	0.046494	0.560913	0.677987	3.84028	2.46224	1.73942	0.100032	1.09672	3.16688	1.37146	1.5021	2.91168	2.47862	1.28172	3.69668	0.400115	1.98333	5.35351	1.30989	4.85084	2.1576	1.89997	3.30181	1.74945	1.84871	0.0870164	1.1585	1.04047	0.423912	0.729113	1.26608	2.38449	0.161191	5.37416
NSHDS381	2.54635	9.22156	0.68538	0.768761	4.06769	1.88591	0.565082	0.996659	0.642772	3.72716	4.95849	1.24548	4.83466	4.90044	2.12966	0.048029	0.359086	1.49343	1.17735	0.433696	0.86055	0.544595	2.29298	3.36472	0.872078	3.10306	3.99936	3.61871	0.594599	5.89271	1.63314	1.01746	3.87486	2.88842	4.6994	3.65386	3.11277	2.27378	1.38439	3.45182	1.45755	1.63953	1.77162	1.83244	0.535063	0.695746	1.90188	0.262256	4.68586
NSHDS382	5.76993	9.61202	1.33866	1.26944	3.59665	5.22519	1.28721	0.338798	0.0735148	0.309173	4.65032	1.07914	5.07258	4.34123	1.07564	0.018823	0.605313	1.72374	3.17719	3.19712	0.878665	1.37426	0.944855	3.27817	4.34013	0.952295	1.56792	2.81059	0.572048	5.95923	0.40214	0.695005	4.02326	1.09072	4.31868	2.06082	2.5849	2.90631	0.967808	0.822777	0.0513105	0.758947	0.973403	0.759946	0.580661	1.67358	1.00062	0.300343	5.40895
NSHDS383	1.12801	8.2128	0.320155	1.38951	4.60679	4.4952	1.56824	0.724087	0.934512	0.441906	6.31609	2.28994	3.69629	5.09986	1.84719	0.0368875	0.540571	0.564566	2.91299	0.956905	0.316157	0.336106	0.968721	1.94651	0.541921	1.52727	3.66939	3.53293	1.24614	3.21847	0.694926	4.29652	4.74278	1.08872	4.38904	1.7501	1.93289	1.81249	1.832	1.57867	0.0619919	1.10896	1.4774	0.162193	0.881924	1.53059	1.04291	0.274855	5.55616
NSHDS384	1.99416	7.83997	1.8642	1.08879	6.28108	2.56431	0.906299	0.819839	0.0735148	1.19894	6.3559	1.84119	4.82504	5.47518	1.38367	0.0287008	0.459198	0.414	2.40362	2.88949	0.336595	0.910167	1.00682	1.95404	1.46885	1.50519	2.39431	3.21379	1.62285	3.6212	0.45828	0.0623282	4.65361	1.07421	4.5709	3.46959	2.3043	4.24525	1.96078	2.34736	0.115263	1.12078	1.97052	0.188842	0.507815	1.76159	0.862727	0.142867	4.66949
NSHDS385	1.18501	8.98166	1.69104	0.578687	3.66316	3.8814	0.534696	1.08386	1.3824	0.570698	6.03178	1.1907	4.61356	5.73199	2.81832	0.0395455	0.644592	0.823005	2.01886	1.74948	1.22021	2.2392	1.66055	2.54137	4.09526	3.27208	3.34642	4.69979	0.918191	5.48364	0.817674	0.0623282	4.00123	2.56991	4.49949	2.87415	2.75337	2.2693	1.51076	1.25885	0.196844	1.66967	0.757172	0.135497	1.10193	1.69263	2.57327	0.154117	5.04158
NSHDS386	1.56959	8.22209	0.262461	1.90854	4.83975	2.31231	1.09941	0.908893	0.601618	0.372	4.35625	2.18472	6.1842	3.56977	1.86787	0.0549809	0.717645	1.6004	0.898927	0.267236	1.49401	1.04668	2.61732	2.79586	2.59257	2.14563	1.70568	3.30597	1.9349	4.33753	1.53471	1.80552	3.46441	2.66246	4.60895	1.45692	2.94252	1.84324	2.94925	1.40551	5.96004	3.07554	2.55761	0.369377	2.45549	2.12521	1.16578	0.6735	4.49907
NSHDS387	1.4949	9.44709	0.758587	1.57712	6.20752	1.062	1.21999	0.48059	0.785305	1.47571	5.73411	1.98056	4.36413	3.76945	2.80095	0.0234512	0.51222	0.758533	1.03419	0.879155	1.29131	1.98877	2.01993	2.26596	2.98163	2.77465	3.29542	2.1995	0.985967	4.39156	0.162297	0.365709	3.84584	1.69311	4.37368	2.30459	3.43947	2.20107	2.82343	2.95682	0.13701	0.236632	3.20092	0.0910047	1.01784	1.94885	1.77417	0.225568	5.30613
NSHDS388	1.16348	7.44862	1.21537	0.939212	5.66689	1.70874	1.02299	1.14758	0.517545	0.157089	4.66273	3.55035	4.5787	4.86991	1.09769	0.0411877	1.13997	0.10771	2.65173	0.908707	0.924199	1.94193	0.568397	2.25649	1.78206	1.33164	1.71101	4.09154	1.38256	3.64596	0.777583	0.0623282	4.19213	1.7667	5.77815	2.17492	3.13509	2.63571	1.39474	1.66649	0.0103459	0.650219	1.14781	0.331054	0.633328	1.83019	1.43283	0.0887966	3.93145
NSHDS389	2.05045	9.03376	0.885725	1.08729	6.00981	3.34949	3.02968	0.0521015	1.77717	2.23472	4.24249	2.20155	6.08837	4.80894	1.43511	0.0531632	1.15414	2.15481	0.861601	1.5231	1.11524	1.40084	1.31016	4.64426	2.13272	6.31378	3.41308	3.0402	0.44508	4.70614	0.31963	1.31871	4.9789	2.5131	5.49844	0.452287	2.48758	2.00782	2.25598	2.66411	0.239596	1.35357	1.52086	1.5832	0.949777	2.33443	1.5069	0.246277	3.8716
NSHDS390	1.36893	7.76964	0.281277	1.35381	5.22185	3.31602	0.686573	0.919135	0.966268	1.02683	4.84465	1.42316	3.50817	5.55644	1.85048	0.0290911	0.378863	0.56524	1.78176	1.01038	1.3512	1.32573	0.794311	2.67895	1.46637	2.0976	2.31762	2.73323	0.497004	3.72642	0.276834	1.25987	4.05694	1.99471	5.01486	1.44773	2.32683	2.02491	1.1052	2.70078	0.105474	0.924625	0.675841	0.191699	0.676846	1.40858	0.963491	0.094171	4.54985
NSHDS391	2.40032	9.4498	2.01428	0.892203	5.57704	2.32543	1.60288	0.640436	2.83992	2.66342	5.29521	2.18319	5.71666	6.93825	1.97795	0.137148	0.413536	3.28896	3.4256	1.63243	1.45117	0.843573	1.46968	2.96276	1.14395	1.85954	3.43181	3.2473	1.09391	4.14388	0.531803	0.770602	7.27498	1.35183	4.31812	1.17509	2.35478	4.33775	2.10819	3.6024	0.185466	1.50677	1.14327	0.612115	1.54164	3.31334	3.22598	0.447022	3.307
NSHDS392	1.28565	10.0377	0.37893	0.727876	4.48901	3.94857	1.40467	0.747833	1.22032	2.81802	5.13815	1.19098	5.28045	5.46827	1.91167	0.066049	0.433577	0.551419	1.96216	0.5326	1.51824	3.1956	1.45494	3.70054	3.94745	2.59993	2.75536	2.81921	0.985509	4.74318	0.177	0.0623282	4.6438	1.8697	5.49387	1.7843	1.97368	2.2551	2.41895	4.71049	0.134498	1.3723	1.64267	0.293661	0.738735	1.89375	0.958363	0.156265	3.52278
NSHDS393	2.36171	8.34185	0.433446	0.864068	5.02809	3.35944	1.27636	0.384152	0.484111	0.876602	5.84028	1.62592	4.31551	5.08477	2.0688	0.0619553	0.522622	0.274958	2.43889	1.43569	0.67446	0.961	0.706325	1.88583	1.01276	2.08527	3.28557	3.08046	0.673611	3.61617	0.183461	0.283201	4.7239	1.79761	4.40935	1.71893	2.08751	2.65715	2.06996	1.60535	0.204821	0.847841	1.14534	0.553888	0.700922	2.99857	1.59916	0.551426	4.39046
NSHDS394	2.1827	9.33419	0.207654	0.765495	4.48055	2.10132	0.379521	0.958298	0.891409	0.552492	4.37248	4.97903	3.68577	5.25269	2.14088	0.0270441	0.463325	5.44698	1.05831	0.838303	1.68777	0.49047	3.36787	3.35925	0.573567	1.83492	3.62192	0.976744	0.312546	7.02636	2.98299	0.0623282	4.63059	1.56301	4.53762	0.788869	2.59459	1.93411	1.18987	2.01675	0.940485	6.10108	2.98755	1.16376	1.85055	2.22709	1.45925	6.73917	4.5648
NSHDS395	0.719969	7.71969	0.113054	0.675646	3.82677	2.58265	0.853433	0.280759	0.733594	0.903254	4.89918	0.449865	6.17898	5.01031	1.21416	0.0251352	3.45692	0.230376	1.60752	1.18342	0.761719	1.38724	1.42767	2.56783	1.3181	1.2865	2.35995	1.3472	2.0888	4.8453	2.25914	0.742178	3.75627	3.16519	5.36692	1.32798	1.91111	7.33653	1.29184	3.03459	0.250269	0.96969	1.81444	0.0861295	0.890614	2.64181	1.19806	0.130852	5.69864
NSHDS396	2.001	9.64601	2.22064	1.07453	6.82387	2.28859	2.20874	0.247826	0.349267	0.508891	5.14287	2.44459	6.302	3.78954	1.68405	0.0527231	0.527539	0.533041	1.58032	1.09228	1.14742	1.04296	1.4521	3.40779	1.39197	2.23525	2.04674	2.97017	1.40426	4.31843	0.375769	1.90907	4.31778	2.0294	6.06105	2.02699	2.16809	2.1883	2.48998	1.88796	0.0103459	1.3953	0.980736	1.29813	2.04925	1.95333	3.31361	0.205261	4.70338
NSHDS397	0.940137	10.8103	0.937748	0.948929	3.87778	2.82752	0.531755	1.22989	1.33723	2.44649	4.18556	1.85231	4.40058	4.9089	3.79855	0.059591	0.542249	0.624556	1.81613	2.55262	2.50074	0.548287	0.83422	1.90231	0.728092	1.45667	3.26769	2.3597	1.79467	4.66949	0.579516	1.75027	5.31201	1.47972	4.28565	2.76	2.44486	2.77643	2.58079	3.60522	0.0103459	0.830228	1.29908	0.0987476	1.02679	1.81065	1.58216	0.130187	3.9925
NSHDS398	1.2096	9.02165	0.0476558	0.685436	5.5342	2.66851	0.973049	0.196919	0.871921	0.0202146	4.00567	2.57772	4.60424	4.17327	1.62939	0.106413	0.619114	0.558335	1.27538	0.919163	0.612057	2.08638	3.25012	3.60072	1.576	2.20316	2.7502	4.93082	0.420711	4.49697	0.202226	3.75406	4.23674	2.6367	6.71654	1.81332	1.57431	1.81032	2.70642	0.956796	2.22276	1.87293	1.28342	3.25731	1.74606	2.23333	0.997068	0.35632	3.82235
NSHDS399	1.23439	9.57141	0.0992131	0.798879	6.72515	3.25816	1.58767	2.90883	1.12422	0.7252	5.52234	2.82208	5.60578	5.24732	2.0347	0.0550496	0.398588	0.191074	1.90588	1.66693	1.13217	0.9313	0.968764	2.73872	1.65715	1.36548	3.15727	3.89552	0.960492	3.70198	2.06684	0.711283	4.88354	2.39023	6.24865	1.73496	2.02898	2.01835	2.56142	3.53424	0.0103459	1.0202	1.18517	0.241291	0.989547	1.82437	0.915053	0.143567	4.57333
NSHDS400	1.15858	7.5226	0.574208	1.04768	5.30162	2.10293	1.13319	1.41725	0.649618	0.389234	5.25306	2.58863	3.81106	4.19452	1.79568	0.0659092	0.574905	0.346212	3.55932	0.47004	0.990639	0.964034	1.84446	2.45929	1.17064	1.48199	6.4335	3.06204	0.520907	4.1637	1.88948	0.0623282	6.86528	1.48255	5.76065	2.26305	2.49152	2.7251	2.53263	1.71721	0.146748	1.12027	1.15341	0.168564	0.958167	2.32533	0.949329	0.141644	4.6085
NSHDS401	2.58723	10.1782	0.214421	0.642631	5.48414	1.77393	0.855899	0.701539	1.24334	0.737412	5.7159	1.96953	5.06159	5.57881	1.92063	0.0431139	0.527184	1.05996	2.28717	3.4907	1.10474	0.767409	1.26741	2.7906	1.64741	1.76379	2.41363	3.14572	0.860674	4.29348	0.405731	0.0623282	5.34988	1.85837	4.95096	2.96821	3.87394	2.64208	3.42159	1.39663	0.32474	1.35856	1.61506	0.452454	0.563206	1.94091	1.38205	0.683977	5.11953
NSHDS402	2.39996	9.19198	0.9148	1.99567	4.48501	2.01446	0.440589	0.484643	0.498237	3.83108	5.16952	2.12191	5.30142	6.1045	2.35378	0.0657729	0.386279	0.327372	3.64233	3.57031	1.73183	0.050016	0.828923	3.20466	0.611136	1.47145	1.93171	2.50981	0.716073	3.57857	0.39967	0.594811	7.28894	0.898467	3.87453	1.04432	2.61336	2.70149	1.60268	2.31747	0.0855867	1.05708	1.00497	0.316387	0.784511	3.36814	1.29965	0.17045	4.30388
NSHDS403	1.63813	10.152	0.319831	0.810071	5.12586	3.64605	1.39473	1.09201	2.37051	0.458036	5.90232	2.10278	4.14285	6.4439	1.94427	0.0193424	0.363293	0.380778	1.43878	1.35576	1.81935	0.751259	1.09086	2.86334	1.18098	1.86338	1.54563	2.15015	0.91986	3.33108	0.976714	1.01859	4.10928	1.63514	5.015	1.15977	1.75745	2.50072	2.2825	4.66555	0.580279	0.907116	1.57515	0.674787	0.884443	1.14709	1.20218	0.102802	3.54698
NSHDS404	1.89594	8.29392	0.944909	1.6211	5.2883	2.14778	0.0610122	0.74092	2.84186	0.26298	5.44961	2.2556	5.4943	3.80948	2.35558	0.0531363	0.390089	0.647644	2.1287	1.38598	2.79421	0.743241	2.84933	2.91145	1.79991	2.30551	2.16919	5.58551	2.02004	2.96198	0.471759	0.0623282	5.24925	2.03457	3.87032	2.18307	2.61022	3.10942	2.67489	3.38964	2.9958	1.65743	0.846948	1.48462	1.24306	2.48187	5.82305	0.29725	4.35598
NSHDS405	1.25533	8.97702	0.0812159	1.36285	4.86524	2.8167	0.925303	0.298681	1.18046	0.201627	5.45424	1.80302	4.04398	4.50279	2.14897	0.0789734	0.685246	0.699959	1.71645	0.34071	1.41	1.31049	1.22429	1.59154	1.44933	2.30363	2.75634	3.71413	0.919701	3.85602	0.409034	1.15367	4.23841	0.957065	5.39684	1.40319	1.77535	2.01824	2.80647	1.80371	0.11564	1.75019	0.983015	0.456384	1.25967	2.38325	1.00413	0.420784	5.45338
NSHDS406	1.86684	8.91753	2.56712	0.46724	5.12769	2.90092	0.859312	0.297111	0.61332	0.208783	4.01951	2.23915	5.95636	3.90603	1.3839	0.046904	0.628011	1.36963	3.93468	1.95166	0.450422	0.429536	2.58608	3.27905	0.802411	1.43859	3.58924	2.22334	0.872774	5.23932	0.889364	1.14683	4.90401	2.59483	5.36619	1.77306	2.75743	2.6289	2.11439	1.28428	1.38201	2.93284	3.85461	3.46541	1.1772	2.75107	0.823526	0.308051	5.86162
NSHDS407	0.773846	7.41011	0.338187	1.005	4.85658	3.07614	0.984901	0.555875	0.52341	0.321613	4.35245	1.3704	5.23741	4.4346	1.49806	0.0346877	0.37898	0.148639	1.63065	1.77063	1.93187	0.649589	1.16735	2.59747	1.05339	1.29316	1.80577	2.12557	0.899787	3.15552	0.170366	0.748255	3.89532	1.25438	5.71537	2.1788	2.82772	2.41577	2.54963	1.92665	0.0555672	1.01183	0.872715	0.319379	0.769531	1.64288	1.35514	0.121582	3.96069
NSHDS408	1.50432	9.33447	3.27876	0.70565	5.68102	4.80297	0.0610122	0.463275	3.29605	0.325303	4.08832	1.79562	4.8374	5.08998	1.69174	0.063238	0.324707	0.92664	0.871332	0.685968	0.726193	2.92665	3.39048	2.37776	1.7336	2.54601	1.69436	2.50899	0.785822	4.01611	0.480939	0.264671	5.83556	2.8156	5.17419	0.986554	2.21817	2.0716	2.10679	1.12949	3.36234	2.34024	1.81627	0.883756	2.09731	3.82064	2.22637	0.153226	4.68973
NSHDS409	2.23314	10.1787	0.428851	0.843701	5.54767	1.8766	0.884665	0.607631	0.0735148	0.272237	4.87123	3.11057	4.90499	4.65138	1.36053	0.0197823	0.709835	0.484095	2.0578	1.29756	1.98671	0.972213	1.08831	2.70566	1.46393	1.1349	2.90992	4.08698	1.09996	5.00796	0.300943	0.0623282	3.47361	2.10879	6.47289	1.85999	2.92124	3.06713	1.90489	1.68772	0.079291	0.824378	3.42687	0.284931	0.799755	1.67007	1.31019	0.407463	3.60978
NSHDS410	1.71183	8.05752	0.563567	0.562655	4.94125	2.81536	1.37132	0.364715	0.590064	1.15304	4.39882	2.96177	5.50519	4.72684	1.69197	0.0350452	0.592828	1.3814	2.5445	1.84194	1.03075	0.681979	1.00946	3.75912	1.27043	1.65153	1.88391	2.80258	0.99688	3.20647	0.22913	0.0623282	4.5389	1.60422	4.85603	1.49919	2.30454	4.67038	1.19678	2.41608	0.0103459	1.21695	1.69101	0.0554117	1.01776	1.41722	1.01899	0.535467	3.77819
NSHDS411	3.17261	9.02515	0.434191	0.617379	7.1457	3.874	0.886175	0.216469	1.74908	0.662967	5.44576	2.68018	3.3459	6.10546	1.14073	0.0534501	0.34844	2.48397	2.3622	1.54933	0.206339	0.915829	3.94017	3.41981	0.959675	4.27969	3.76374	3.48404	0.603531	3.75147	1.38289	1.92127	5.61304	2.32685	5.22469	2.13	2.09645	2.29752	1.07766	1.85647	4.45782	1.82374	1.05569	5.75972	0.898866	3.53919	1.95263	0.648876	3.47908
NSHDS412	1.15013	9.42657	0.50716	0.862679	5.19875	2.81444	1.20042	0.408632	1.18666	0.151266	4.27403	1.74214	5.89475	5.28156	2.35178	0.0417936	0.528615	0.598662	1.66991	0.608403	1.27034	0.758253	0.978874	3.64087	1.31185	1.69401	1.92774	2.31804	1.35905	4.64341	0.410527	1.37372	4.45966	3.12182	6.13137	1.11695	2.18827	1.90019	2.40297	4.4129	0.210009	0.785713	1.98829	1.09303	0.691351	1.8748	1.36238	0.23297	4.34684
NSHDS413	1.79004	8.77755	0.815446	0.820421	6.07421	3.15354	1.35659	0.653319	0.582899	0.28496	7.19396	2.38043	4.43777	4.64331	1.37439	0.0441036	0.417758	1.4453	2.1	2.02263	2.47945	0.899865	1.68269	2.48744	1.85052	1.54691	2.5778	2.01787	1.44185	4.86679	0.776591	1.706	3.98593	3.42985	4.96128	4.28305	2.20772	2.02866	1.62451	1.29773	0.148399	0.860135	1.20744	1.04812	1.01335	1.432	1.82327	0.246758	4.26425
NSHDS414	3.49538	7.97801	0.980588	0.939871	6.43067	3.39287	1.71542	0.816007	0.553447	0.668909	6.24811	2.5277	4.56267	3.94623	1.0629	0.0368537	0.583063	0.849869	2.74477	1.32372	0.180918	0.050016	1.00001	3.21405	0.780834	1.95564	3.65533	3.52696	0.854588	3.69287	0.271459	0.285783	4.89293	2.65942	9.83307	2.26328	2.10388	3.22715	1.53824	1.68433	0.238056	0.993531	1.72608	0.454206	0.789453	1.76815	1.14973	0.378444	4.27212
NSHDS415	1.58712	8.63052	0.856293	0.48407	4.76624	1.63064	1.45155	1.25521	1.03815	0.365763	5.87841	1.01062	5.06369	4.05556	1.64043	0.018508	0.405974	0.471462	2.61234	0.73781	0.033624	2.78234	1.87223	2.56864	2.98244	1.47216	3.05415	3.48856	1.14638	5.76472	0.390567	0.231037	4.13322	3.06293	4.50758	3.85498	2.98424	3.14923	2.29942	1.09688	0.224345	0.813235	0.60729	0.404787	0.635493	1.7017	1.37478	0.144466	6.37479
NSHDS416	1.70074	9.50101	0.367969	0.503905	5.67683	6.06911	1.50577	0.357168	1.86335	0.753642	5.14597	1.56584	4.623	2.98579	1.3873	0.0347543	0.614485	0.456141	1.34511	0.952134	1.31206	1.3068	1.07032	3.40638	1.09412	3.09135	2.99873	2.62274	1.07871	4.72605	0.463409	0.0623282	4.5127	2.71542	4.65267	3.18839	2.54034	2.98132	2.26169	2.87383	0.676716	1.08663	1.14143	0.471061	1.08887	1.64801	1.23531	0.198467	3.62161
NSHDS417	0.919296	9.95284	0.601379	0.808569	5.11097	1.15703	0.767722	1.31801	0.805993	0.520789	4.4466	1.629	3.49111	4.47798	1.24789	0.0316171	0.395047	0.308534	0.992183	0.873647	0.852275	0.050016	1.01243	1.98261	0.649931	0.79756	2.89398	2.85457	1.4079	3.89221	2.9392	0.0623282	3.8479	1.24808	4.1828	2.74628	1.94448	1.98277	1.01323	2.3253	0.0455003	0.909629	0.481262	0.173086	0.680695	1.21185	1.23022	0.996789	4.8459
NSHDS418	2.11422	9.55957	0.44296	0.910855	5.96241	3.26423	1.8152	0.64412	1.35371	1.51274	7.25253	1.86538	4.69332	6.21077	1.61139	0.0340906	0.404046	0.303756	3.15556	0.48578	0.541985	0.898745	1.13711	2.5581	1.29914	1.94332	3.18324	2.93093	1.57273	3.80432	0.349898	0.671478	5.33216	2.23611	4.76725	0.901378	2.45868	2.40703	2.5262	2.38377	0.140702	1.11086	2.11533	0.355656	1.07652	2.82859	1.20951	0.0861708	3.21311
NSHDS419	1.52972	10.4426	0.718929	1.15885	6.0351	2.90586	3.05942	0.621137	1.04638	1.47201	6.68371	2.72638	4.3723	4.25511	2.03863	0.0426803	0.516376	0.466132	1.23724	1.5989	0.920584	0.669769	1.33131	2.23837	0.703095	1.60244	2.61986	2.43303	1.9611	6.14741	0.536892	1.56502	5.05561	5.21609	6.31657	2.67365	2.71529	3.16471	1.66108	1.44308	0.0103459	0.790948	1.47234	0.533708	0.942346	2.13269	0.918448	0.272067	4.02212
NSHDS420	0.702656	9.97541	0.922519	1.09755	5.92313	2.87263	1.2552	0.938182	0.869013	0.419183	5.08433	3.06654	4.85193	5.61143	1.92734	0.0643483	0.603783	0.234404	2.48775	1.04798	1.20534	0.868089	0.816396	2.43877	1.23735	1.17364	4.06318	2.96583	0.703137	3.95001	0.437352	1.07713	4.28489	1.06737	4.59363	1.05324	2.4945	2.13003	2.19888	2.8662	0.0103459	0.976011	1.8725	0.0764591	1.03506	2.32928	1.23618	0.278804	4.18468
NSHDS421	1.60011	11.0091	0.856125	0.952954	5.54894	2.6278	1.06565	1.17631	0.990003	0.20361	5.38225	1.71582	4.87339	5.32893	1.82887	0.0569446	0.358388	0.763479	2.64415	1.00254	1.65281	1.39086	1.94476	2.93291	3.91052	2.24248	2.47154	3.25926	1.76918	3.22187	0.573247	0.0623282	7.25039	1.51251	4.15248	3.37954	3.12661	3.96652	2.65905	3.77808	0.177277	1.72103	1.47282	0.466375	1.49833	2.19427	1.72442	0.191063	3.83011
NSHDS422	0.770861	5.79476	1.19909	1.16448	4.94437	2.75479	1.75502	0.441229	0.755888	0.721073	3.62172	1.33258	4.66298	4.21011	1.59612	0.0360326	5.28685	1.4151	2.48648	1.87035	1.27286	0.050016	1.01622	1.44866	1.9989	1.1662	2.09843	1.53665	0.498535	2.94233	0.218298	0.0623282	4.59753	3.54089	5.8955	1.69746	2.84332	1.34222	2.01479	1.78588	0.138764	1.10768	0.734364	0.281419	0.581746	1.31461	1.77203	0.187152	4.63149
NSHDS423	2.0733	8.34477	0.78512	0.570297	4.86886	3.58347	0.963865	0.548946	0.426104	0.367091	4.11859	2.01512	6.04251	4.23448	1.3435	0.0137373	0.382811	0.621592	0.941366	0.740684	0.841417	0.050016	0.782633	2.09529	0.783298	1.88957	1.61072	2.90524	0.638489	5.97386	0.500229	1.8601	4.5168	1.35631	4.4076	1.85118	2.51284	1.64934	2.56633	2.00905	0.24487	0.769394	0.712609	0.349268	0.587315	1.45124	0.524445	0.218772	4.26217
NSHDS424	1.41902	10.1554	0.126366	0.712659	5.74234	2.31329	2.12408	0.458888	1.61558	1.37559	4.63031	1.86183	4.41031	5.02302	1.78246	0.0798008	0.324825	1.75352	1.652	0.665761	2.08769	0.597582	3.72246	2.98384	0.77225	2.27805	3.28466	3.3455	1.3107	4.39887	0.511193	1.20258	5.34859	2.03006	5.8017	2.6617	2.59362	2.72831	2.45373	1.95813	3.38338	13.0628	1.0842	3.48018	5.90727	2.45398	2.94948	0.785214	4.93575
NSHDS425	1.40578	8.70956	0.776326	1.41443	5.96166	1.6173	1.26718	1.07951	1.07733	0.142495	7.62258	3.1502	3.50457	3.58145	2.11773	0.0254881	0.756924	0.746616	1.935	3.00675	1.21613	0.584057	1.17997	2.81913	1.13321	2.00232	5.64549	3.13333	1.75824	3.44752	1.57632	2.43018	3.10848	2.4015	4.70949	2.15769	2.05874	3.22459	2.73169	4.71069	0.0642134	0.912572	0.738015	0.435981	0.826419	1.78139	1.61087	0.162491	4.56279
NSHDS426	1.88704	9.2461	1.31403	2.03269	4.55955	2.8174	0.623251	0.454182	0.324881	0.7322	5.84052	1.47526	5.81715	4.66926	1.43657	0.0382575	0.854125	1.27903	2.02662	1.52076	1.418	0.050016	2.38345	3.3678	1.69919	1.09566	3.07473	2.48713	0.905061	4.40022	0.287024	0.0623282	4.52345	1.55211	5.86578	1.28738	3.48012	2.11167	1.39665	2.39921	0.222509	0.928183	3.1479	0.195896	0.839672	2.10134	0.940916	0.133832	5.38846
NSHDS427	3.77013	10.5731	0.206244	1.09873	4.51698	2.30196	0.951923	0.747115	2.22345	0.414315	5.37451	4.83037	3.55494	5.65236	1.88915	0.0391509	0.312745	0.120987	1.65525	0.658555	2.78179	0.402643	5.02464	2.48418	0.584853	1.65505	3.41442	1.57142	0.646399	3.82009	0.701812	0.0623282	4.88893	1.23316	4.71191	1.30966	3.163	2.14348	2.95196	3.71091	0.0103459	2.64352	3.40133	0.0327921	1.27754	1.63944	1.43781	0.153513	3.38539
NSHDS428	1.87314	9.40873	1.85326	0.756789	5.66252	3.9604	1.56194	0.610681	0.983746	0.912844	4.28304	2.21053	4.90592	4.90476	1.96011	0.0479116	0.411772	0.242721	1.56766	0.444497	1.30899	1.14791	0.870329	2.85376	1.52699	2.29386	1.44908	2.43882	0.952066	5.1711	0.307203	1.76124	4.40359	1.42591	5.08373	2.24368	2.35858	2.65937	1.70951	2.0597	0.0103459	0.965966	1.70291	0.24763	1.00634	1.27902	1.46487	0.172201	3.57511
NSHDS429	0.676722	9.21135	0.622125	1.22003	6.08785	2.57503	2.13255	0.574931	3.63461	1.51154	4.22945	1.50017	3.63361	4.16873	2.05663	0.0555625	0.380149	0.269563	1.09408	1.68394	1.7696	1.74597	1.70555	1.2143	2.67793	2.04977	2.21679	3.56524	2.25047	3.53017	1.12117	2.89376	4.17298	2.89119	6.95259	0.910571	1.93988	2.02931	1.85524	2.29169	0.0668033	1.34582	0.955462	1.39486	1.55602	2.36604	3.36297	0.0803392	5.21299
NSHDS430	1.60051	7.54848	1.52633	1.22831	5.46282	2.93137	1.17027	0.746858	0.550959	0.0754199	4.14757	3.0177	6.21186	5.97038	1.70218	0.0572116	0.329814	0.229865	3.17537	1.90206	1.75604	0.418942	0.924374	3.71054	1.48167	3.83165	2.19788	4.04895	0.795709	4.90163	0.885692	1.72621	4.971	1.00869	3.31982	1.18408	2.12082	2.01293	2.40559	2.34598	0.0103459	1.0773	0.769204	0.566398	0.93777	1.98506	1.46299	0.174172	2.81064
NSHDS431	1.17081	11.0074	0.255527	3.21068	4.57889	1.48281	0.180008	0.663529	0.698406	0.322988	6.55927	1.20461	4.29864	4.73171	2.49454	0.109975	0.657658	1.22387	1.74166	1.96348	0.504028	2.39765	2.15425	2.56911	1.00606	1.47968	3.15016	3.26835	3.9998	3.43492	1.29838	0.0623282	5.62316	2.04385	4.55172	1.93051	2.86427	2.77081	2.79606	3.0029	0.667953	1.41946	1.54326	0.18566	2.92268	2.39085	2.52504	0.247317	7.40101
NSHDS432	1.14619	8.74448	0.321866	0.787772	6.79777	2.55603	2.50476	0.618917	0.744985	0.951193	3.89742	3.56461	5.26396	4.49156	1.55243	0.0385231	0.270856	0.865646	1.76539	1.04578	0.910557	0.572766	0.991238	2.96475	0.530073	1.21191	3.08533	4.31472	1.09177	4.51667	0.673902	1.0367	3.54574	1.95771	4.99699	2.366	1.9055	1.34797	2.21834	1.05746	0.121138	0.796071	0.840575	0.477943	0.866798	1.20203	0.932803	0.441401	4.11781
NSHDS433	1.56277	11.4952	2.18767	1.82245	4.56572	3.17334	0.744421	0.707347	1.00338	3.92962	5.40452	1.62468	5.43192	5.63129	3.6456	0.0441575	0.372701	0.382514	2.20795	0.851252	0.662715	1.35927	1.22032	2.20406	2.50917	2.07352	2.90721	3.29118	1.19596	4.44541	0.379174	0.0623282	4.28647	1.83297	5.01674	1.53037	2.56498	3.07487	2.34592	3.2499	0.0814841	1.5244	3.1181	0.0311663	0.933872	1.74776	1.99681	0.184068	4.70674
NSHDS434	2.25208	10.2326	1.26285	0.77842	7.45454	2.03837	1.10105	1.02037	1.64908	0.69368	5.86288	3.62778	5.11952	5.84503	1.78443	0.0418702	0.673688	0.350716	2.94074	1.03741	0.965791	2.38882	0.973855	3.11295	2.53913	2.30279	3.17221	4.5251	1.61838	4.80589	1.50977	3.9061	5.95898	2.09521	6.14688	1.59232	2.72664	1.63554	2.57036	1.06292	0.0405289	1.46563	1.16191	1.39611	0.77806	3.08672	1.07522	0.218737	5.17765
NSHDS435	1.71016	6.59649	0.418885	0.692166	5.06365	1.76428	0.68073	1.39706	0.246834	0.998381	3.7566	1.9922	2.59744	4.692	0.999841	0.0417309	0.454118	0.385314	1.78922	1.22899	0.353991	2.3845	0.781096	1.38492	2.0488	1.26325	2.56359	3.40347	0.811758	3.02673	1.78026	0.504948	3.32203	3.29523	5.71201	4.16099	3.62711	2.17385	2.09581	0.944105	0.137411	1.14581	0.622427	0.444271	0.855341	2.02327	0.656574	0.156539	3.98839
NSHDS436	1.74768	8.32839	0.0901061	1.10933	5.31989	3.34964	0.0610122	0.55269	1.53999	0.967446	4.90182	2.14814	3.86981	4.63509	1.68267	0.0462143	0.505242	1.97049	1.90995	0.587443	1.31861	0.641544	0.795926	1.99752	0.40333	2.03782	3.17745	2.41814	1.37248	3.45182	0.777913	0.97439	4.39147	2.47972	7.26202	1.91167	2.68755	3.57851	2.1153	1.72814	0.108016	1.24501	0.940025	0.510187	1.28578	1.96192	2.38371	0.549025	4.67133
NSHDS437	1.13548	10.079	0.980695	0.581176	4.11054	2.88683	1.05772	0.911318	1.08251	0.864509	4.4566	0.989204	3.34973	4.66774	3.42966	0.0182095	0.497628	4.08533	2.06357	0.696561	1.58094	2.00658	0.50226	1.82405	3.62667	2.88589	1.22214	1.85647	0.594608	5.02248	0.52423	0.0623282	4.13574	0.941699	5.3808	1.75176	2.17248	1.92697	1.58177	2.44344	0.0693645	0.727706	1.07348	0.407335	0.329466	1.60994	0.92127	0.459175	3.83572
NSHDS438	2.36792	9.87644	2.03739	0.588666	4.87527	3.47886	1.3704	1.06767	0.384478	2.13959	4.9214	1.84381	5.79738	5.0925	1.26052	0.0295209	3.2139	1.25653	2.57745	1.45425	0.549633	1.36733	1.11225	3.93063	2.51629	1.84317	2.88649	3.41422	1.5365	5.1224	0.287378	0.397142	4.6504	1.50355	5.49046	0.833488	2.46333	3.07039	3.67579	1.53066	1.25574	1.07771	1.72429	0.227234	0.996614	1.77463	1.23255	0.125163	5.15909
NSHDS439	1.58872	11.8669	0.525551	0.992327	6.24854	4.76485	5.10978	0.721398	5.35305	0.254747	7.06231	6.24516	5.7979	4.83101	1.97315	0.0394143	0.588589	0.601848	3.44733	1.90073	3.19693	0.666674	2.24455	4.93431	3.72716	3.24544	3.99408	5.43474	5.08351	3.886	0.536128	3.91732	1.91811	0.574785	7.73784	2.9193	1.4599	2.96806	2.11451	2.40766	0.0103459	0.860892	1.23754	0.643179	1.14294	2.12017	1.93968	0.202179	4.96046
NSHDS440	1.38444	9.0529	1.50726	1.55047	5.31505	3.9598	0.750391	0.658549	0.599702	0.0202146	5.95418	1.59867	4.72044	5.09843	1.66506	0.0399148	0.394844	0.638986	2.41549	2.46339	1.23235	1.03555	1.21284	2.81501	1.89933	1.10181	2.82716	2.5259	0.74347	3.84191	0.590185	2.28748	4.72124	2.25842	6.98534	1.55332	2.03081	2.00215	0.872689	2.78956	0.0558155	1.45282	0.515948	0.345367	0.721836	1.34435	1.71519	0.1547	4.04753
NSHDS441	1.10696	6.72187	0.703318	1.02725	4.99479	2.62195	0.895968	0.960296	1.75665	1.64852	4.90208	1.93422	4.56642	5.4554	1.20045	0.0332508	0.261005	0.986159	2.3428	2.48623	1.92758	1.03768	0.600518	2.25327	3.18991	3.76485	2.02835	2.38788	0.779297	2.90191	0.706103	0.61624	5.10643	1.08293	3.32623	2.17859	3.79994	1.95661	1.74581	2.0829	0.0103459	0.766968	0.6377	0.23872	0.609152	2.26038	3.38279	0.229352	3.74
NSHDS442	0.780321	11.3374	0.294296	1.02604	5.4719	3.29349	0.795854	0.485738	0.713865	0.114036	4.94095	1.38677	5.29243	4.39198	2.01201	0.0358897	0.912028	1.60721	2.19924	0.919247	0.74413	0.853153	1.10757	2.505	2.14253	1.76018	3.51847	2.93667	0.982346	3.83824	0.296357	0.612352	4.14699	2.77458	4.95503	1.77091	2.77597	2.84029	1.07116	1.82774	0.161962	1.60291	1.58981	0.513499	0.844918	1.29629	1.03199	0.200578	6.01021
NSHDS443	2.42137	9.66798	1.71661	0.533787	6.89614	3.28155	3.6493	0.335989	1.73447	0.845156	5.73679	2.1006	5.2842	4.88423	1.26929	0.0534914	0.335366	0.600547	2.98877	0.627264	2.23938	0.422416	0.904722	3.06055	0.0776919	2.9857	4.72604	3.06274	1.24593	2.68044	0.387968	3.29516	3.77226	1.79683	4.63583	2.12395	0.968203	3.68348	1.42826	3.69701	0.182017	0.76129	1.14154	0.107853	0.616454	2.29832	2.33487	0.154655	5.13258
NSHDS444	1.31886	10.0843	0.929947	0.693746	5.41356	3.55142	1.29658	0.678282	0.461068	0.966433	4.53525	2.71062	6.51389	5.99852	1.7129	0.0473702	0.758318	0.467462	3.10522	1.77834	2.28786	0.599964	0.895419	2.35007	0.905992	1.19058	2.53235	3.41424	1.55024	6.24835	0.918976	2.31086	6.42477	2.11487	4.00166	1.00074	2.73049	2.75144	2.1098	2.11793	0.235355	1.25814	0.877627	1.93508	0.915671	1.99017	0.765393	0.355702	3.28891
NSHDS445	1.47525	7.8866	4.4657	1.28185	4.33852	2.80756	1.10154	1.36313	1.07926	0.505659	5.09589	1.79656	5.36063	3.50066	2.21664	0.0233819	0.709567	0.321318	2.53361	3.40852	1.92621	1.5694	1.40722	2.48725	4.69683	2.38126	3.49019	2.94348	0.992809	2.46221	0.587535	2.09341	3.24857	2.14688	4.10255	1.68389	2.2606	3.19965	2.056	5.03505	0.262884	1.24508	1.40217	0.58482	0.654285	2.18153	1.07549	0.19848	4.82033
NSHDS446	2.30423	9.33664	3.27195	1.44181	6.81233	2.42005	1.55445	0.252277	1.55509	2.2172	5.46144	3.2565	4.09578	6.3716	2.02745	0.0386911	0.277929	0.504431	2.23308	1.02185	1.33277	0.797249	1.7638	2.56968	1.77543	2.21813	3.8384	2.72864	0.542145	5.03095	0.34526	0.715803	4.51329	2.01683	5.93121	1.92963	3.09258	2.50694	2.25171	3.42117	0.123244	1.28419	2.88046	0.322904	0.852641	2.73702	1.35793	0.0894378	5.76098
NSHDS447	1.96494	8.45093	1.30624	1.13464	6.67596	2.59429	1.99014	0.941135	0.678012	1.48974	6.29176	4.12144	4.53838	5.16907	1.81106	0.032892	0.660254	0.544657	1.08861	0.00317286	1.12483	1.05628	1.57051	2.69425	2.55806	1.80596	2.47402	3.11422	0.767233	4.40666	0.84231	1.08602	3.9173	2.21964	5.11675	3.64756	2.65717	1.43153	1.95469	5.52996	0.0902491	0.83371	0.865107	0.100079	0.70641	0.435876	0.725942	0.206459	3.37904
NSHDS448	2.26003	7.5318	2.43899	0.674876	6.06375	3.84094	2.10059	0.318509	0.374136	1.23149	4.59819	3.19792	6.2003	4.00382	1.43444	0.0394471	0.6169	1.55121	1.76885	3.47944	0.678315	2.68717	0.761842	2.7812	2.21839	1.4706	1.57664	4.7819	1.00261	4.44104	0.26737	1.86619	4.76211	1.35875	5.07867	2.17372	2.52951	2.36885	2.16874	1.80767	0.724604	0.737478	0.718344	0.429327	0.530785	1.57069	0.703974	0.698819	4.53955
NSHDS449	4.2967	10.9076	1.24886	1.22327	5.76339	3.32322	1.28017	0.527097	0.962976	0.662781	4.42864	2.93843	7.9292	7.95316	2.24444	0.0502276	0.415429	0.223663	3.40913	1.49106	1.79107	0.298449	1.36439	4.09352	0.526565	1.28856	2.03816	2.71185	3.30002	4.3888	0.258084	0.0623282	7.04636	2.66446	6.31581	1.1523	2.11705	2.04615	1.08395	2.23543	0.0103459	1.69061	2.5853	0.306091	1.71079	1.66487	1.33465	0.107284	3.06266
NSHDS450	1.32741	10.5702	1.32031	1.00201	4.67845	2.35094	0.981444	0.572757	0.539837	0.30318	4.8038	3.03242	4.79392	3.60874	1.79476	0.0439964	0.920998	3.83431	0.699335	0.584251	1.20461	1.00854	1.30233	3.04372	0.602732	2.12107	3.37415	2.54786	1.98159	3.90459	0.456484	0.474885	3.80473	3.0588	6.51479	2.33148	2.94461	2.94641	1.65721	1.01564	0.792237	3.84268	0.617681	2.43823	2.02067	2.82637	1.9488	0.691398	4.50324
NSHDS451	1.37091	9.59072	1.68618	0.952204	5.36124	2.41153	0.832808	0.861742	0.786128	0.775542	5.25876	1.57745	5.15186	4.4326	1.73691	0.049071	0.550764	1.49288	2.19822	1.26322	1.41489	0.853907	0.977064	2.38216	1.38178	1.81733	3.71038	2.91802	1.50836	4.45255	1.03587	0.0623282	5.33277	1.80928	4.55492	1.49474	3.14098	2.61425	1.5001	2.00316	0.23348	0.982072	1.5095	0.849239	0.779818	2.81716	1.53534	0.172001	4.18627
NSHDS452	2.29061	8.07917	0.443821	0.804564	4.8595	3.11166	0.991414	0.137009	0.790814	1.2718	5.79577	1.3421	4.36115	5.67797	3.01024	0.0414075	0.350978	1.88229	1.47499	0.560866	1.8348	0.050016	1.50726	6.33941	0.603734	5.85985	2.48747	2.74646	0.36497	5.21206	0.494585	1.93115	5.60204	2.73074	3.53339	1.50627	2.95501	3.26547	3.9007	2.7354	1.02625	2.58243	2.44086	1.15808	1.87865	3.89663	1.49586	1.27594	4.86253
NSHDS453	1.20518	8.28925	1.05695	1.29389	4.46029	2.98041	0.634287	0.988825	0.411717	0.858649	5.2987	1.75913	6.02471	5.56348	2.32382	0.0392995	0.397197	0.567827	2.00987	2.69162	0.682088	0.050016	1.27933	3.37188	1.76265	2.2847	2.9674	3.38859	0.483815	3.8217	0.393371	0.418453	4.70974	0.846293	4.15423	1.58121	2.60031	3.02385	1.69661	3.8331	0.297168	1.71007	1.38067	0.168254	0.681771	2.48937	1.06874	0.16761	4.80581
NSHDS454	2.4268	10.7971	1.14237	0.953057	6.20782	1.63872	2.07977	1.37819	12.4733	1.34984	5.47408	3.24154	3.81493	4.96334	3.15868	0.107035	1.81323	0.220457	0.628156	0.993798	2.13683	0.050016	0.908907	2.80785	0.807707	2.95784	3.0154	4.69205	1.43116	3.03528	0.558978	0.0623282	4.35645	0.993133	5.34275	1.91849	2.42561	0.825938	1.4443	2.68597	0.0103459	1.13284	0.498465	0.438733	1.65414	2.1248	5.49504	0.0874815	6.19734
NSHDS455	1.1753	10.8005	0.880781	0.805899	3.94428	4.12834	2.21162	0.641368	8.88417	0.574432	4.11841	1.54971	3.66728	3.6149	2.18719	0.0577362	0.357613	0.697229	0.878151	0.844247	2.66966	0.622785	1.04775	2.00682	0.574975	2.18119	3.247	1.68099	2.37679	2.92413	0.584917	2.14819	3.80186	1.78161	5.19094	0.711041	2.26872	1.83538	3.04061	4.26856	0.0646403	1.0577	3.16552	0.0409735	1.39472	1.18027	2.26681	0.147147	5.29504
NSHDS456	1.63825	10.3354	0.784534	0.925399	6.13609	3.00716	1.60511	0.649509	1.15566	1.74007	5.21182	2.3473	4.25133	4.76892	2.08885	0.0612698	0.531459	0.161305	2.29771	0.75017	0.266045	0.841795	0.895127	2.51624	0.589024	3.19155	3.52326	4.08994	1.52181	3.74234	0.421595	1.13945	3.17814	1.7708	5.9689	1.49532	2.67523	1.77971	1.50318	1.8133	0.339313	0.659991	2.46573	0.206132	0.77718	2.09162	1.37336	0.118932	4.21255
NSHDS457	1.32138	8.35664	0.671821	1.0445	6.12043	1.8036	0.856617	0.973066	0.606259	2.00528	3.84009	3.1821	6.17522	5.63053	2.54119	6.18344	0.691298	1.59787	1.46915	3.05931	1.50586	0.53709	0.900869	3.904	1.99412	1.70537	3.70714	2.1186	0.274234	5.95363	0.846407	0.0623282	4.98817	0.954321	5.48396	2.46736	6.30418	2.80347	1.23599	2.21701	2.00598	1.23251	4.06803	1.23648	0.518686	2.14561	1.075	0.356917	5.34059
NSHDS458	1.51408	10.5616	0.476575	0.50873	6.12918	2.46986	1.51872	1.61547	0.46849	0.599023	4.24953	2.25618	6.34481	5.3851	1.63804	0.0493707	0.433889	0.812288	2.58223	1.43627	1.67256	0.050016	0.568367	2.69415	1.14464	1.33006	1.49334	3.33888	0.530387	6.79864	1.46767	2.80564	4.23606	1.64617	6.10374	1.40471	2.09049	1.62164	1.17043	1.82505	0.0927016	1.02273	2.68333	0.382338	0.801642	1.59033	0.71287	0.26575	4.03993
NSHDS459	3.08989	12.3895	0.485108	1.23541	6.07547	1.86546	0.0610122	0.269684	3.40465	0.0904578	4.19806	2.85344	3.82282	6.47347	1.8488	2.40122	0.244344	2.1448	1.08228	0.761199	4.33966	0.34186	2.73674	4.95722	0.696853	2.12035	2.25843	3.43238	1.15113	3.71403	0.27008	0.0623282	5.97971	1.25589	5.1982	1.19121	9.95865	1.48854	3.09061	3.43041	0.116925	1.46302	0.52477	0.196712	1.8224	1.86542	2.56481	0.275099	3.81522
NSHDS460	2.60987	8.65272	1.74331	0.792018	3.81417	3.06067	0.865808	0.479977	0.970325	1.22064	4.59428	1.37377	4.10504	5.85861	1.54038	0.055276	0.570344	0.910828	1.19144	0.863737	0.47476	1.63517	1.06139	2.30918	1.28281	3.95519	2.39679	3.61376	0.677133	4.69355	0.670431	0.571028	5.53777	3.73415	4.07412	1.67444	2.18372	3.88651	1.31935	1.52704	0.0793535	1.08074	2.22581	0.7751	0.836139	0.480375	2.77198	0.187756	3.80763
NSHDS461	2.03126	11.1704	0.251145	0.940931	6.18556	2.32724	3.80182	2.91396	1.75018	0.83633	5.27924	2.95834	4.74079	5.58648	1.8477	0.0572917	0.588871	2.01339	3.0298	2.43413	1.19665	0.569227	1.82159	2.11412	2.6275	1.8994	3.77742	2.99364	2.39824	4.78292	1.8233	0.0623282	5.46066	3.01722	5.1709	1.68995	2.44559	2.46767	1.61245	3.76956	0.0815978	2.13978	0.91275	0.085073	0.798891	1.4825	2.0701	0.616796	4.15674
NSHDS462	1.61579	9.89666	0.254428	1.10101	5.8178	2.84628	0.693196	1.12428	1.3166	4.05932	5.22393	1.78512	5.57674	5.5314	2.34205	0.0367272	0.309428	0.205653	2.90013	1.82294	0.904557	0.969827	0.762913	3.32407	0.97901	4.82823	3.27865	2.99244	0.991167	4.24974	0.181541	0.0623282	2.92988	2.20695	5.16366	1.78693	2.79594	1.85579	2.11172	4.59328	0.168234	0.726184	2.37982	0.478844	0.675142	11.5712	1.46245	0.147876	3.58635
NSHDS463	1.56018	7.58404	0.101233	0.514963	3.45321	2.35567	2.39924	0.745682	0.534131	1.25379	4.47421	2.24768	4.76247	4.44158	1.96774	0.0497953	0.550183	0.60973	2.61655	0.659125	0.189889	0.631101	1.03618	2.83266	0.507126	1.5474	3.30727	3.27763	0.883347	4.812	0.466825	0.287015	5.33342	1.75218	3.98214	2.32978	2.81035	3.37594	2.43103	2.26492	0.0103459	0.691541	1.11909	0.0652924	0.70463	1.28432	1.25677	0.103579	4.93921
NSHDS464	2.03147	10.4511	0.718202	0.545268	4.66445	1.26876	1.05091	0.88416	0.457673	1.78342	4.77737	1.90988	4.42146	4.9137	2.13765	0.0530572	0.474675	0.419043	2.5011	1.51664	1.30313	0.775291	0.987087	1.75438	1.11253	1.05107	3.24742	2.02279	0.553832	4.88591	1.36421	0.331092	5.25209	0.81551	4.86851	1.54982	2.27656	1.34826	1.68652	1.64528	0.0103459	0.987374	0.625528	0.141153	0.813818	1.40995	0.861954	0.110179	4.65806
NSHDS465	1.06466	7.20825	0.78936	0.81839	4.31738	2.83285	1.09749	0.875548	0.0735148	0.946319	3.8612	1.28285	3.72383	4.27954	2.24601	0.0313949	0.493352	1.17301	1.36301	0.704809	0.848758	1.42644	1.30026	1.66693	3.40094	2.34026	1.37878	2.45428	0.522199	3.61263	0.510663	2.55395	3.7271	3.38386	6.18063	3.23262	3.10812	1.86018	2.20656	1.88389	0.708636	1.43319	0.512547	0.225246	1.0107	1.79624	1.44013	0.392218	4.46483
NSHDS466	1.25476	8.35478	6.52796	1.44445	5.91789	1.73131	1.53497	0.927755	0.589752	0.0202146	4.05463	2.91005	6.93179	5.57129	1.8198	0.0406144	0.585449	0.742564	2.67023	1.5972	0.907169	0.627156	1.67555	2.42439	1.3321	1.49555	3.72164	2.84335	2.16097	4.18352	1.74166	1.51605	7.35048	1.55946	4.59791	1.3172	2.29063	2.28466	2.24117	1.7555	0.120191	1.0258	2.60083	0.200832	1.10527	2.61319	0.999238	0.147579	4.41352
NSHDS467	1.09145	9.07319	0.809015	0.599448	4.68849	2.25245	1.11501	0.996445	1.74086	1.56649	6.51315	3.95267	3.54921	5.09453	2.83556	0.074128	0.787232	0.54441	1.41539	0.317897	2.15144	0.473365	0.664903	1.60177	0.457905	2.24837	4.02746	1.79898	1.01003	4.01524	1.07904	0.989317	5.50833	1.09661	5.91114	3.14643	1.82564	5.04811	1.41051	3.11708	0.0103459	1.20699	1.51427	0.238995	1.68773	4.67747	1.39077	0.243875	4.51557
NSHDS468	1.04773	11.1663	0.62616	0.540071	4.79805	5.69378	1.95974	0.413249	2.54837	0.673567	4.87992	1.88925	4.36033	4.36427	1.72709	0.0410655	0.500828	0.287445	1.86343	0.414324	1.86516	1.05028	1.09194	2.52728	1.50108	1.9085	2.03696	3.25565	1.65047	3.52442	0.50021	0.558488	4.35694	1.34004	5.93279	1.23535	2.54696	3.28053	0.470552	4.5969	0.58013	1.02935	1.55506	0.407615	0.6683	1.28707	1.63824	0.170507	4.06651
NSHDS469	1.82434	7.13577	1.59818	0.69257	5.27701	3.54756	0.869281	0.749739	0.0735148	0.986958	4.36622	1.86691	6.29379	5.6533	1.41451	0.045337	0.736722	2.42867	1.03869	2.25883	0.663122	0.809762	2.1984	2.4468	1.36862	1.76569	2.93208	1.64436	0.402228	5.31978	0.971068	1.00073	4.85872	1.39586	4.05418	1.49515	2.65543	2.68368	1.92255	2.10802	1.0738	2.03423	2.09743	1.16021	0.592864	2.77305	0.748942	0.437227	4.09166
NSHDS470	1.2114	7.8733	1.24806	1.12796	5.40156	0.995032	0.122024	0.337266	0.482621	1.9054	3.44937	2.48433	6.38048	3.73608	1.85428	0.04188	0.558359	0.881942	2.09892	1.60437	1.52365	0.714225	1.41269	1.92997	1.69046	1.02123	2.25332	3.35631	0.876453	3.90785	1.00719	0.0623282	6.74203	0.895189	4.07021	2.75399	2.56634	2.11588	2.24325	1.28721	0.0103459	0.753304	1.67039	0.105105	0.758969	1.35875	1.58739	0.166747	4.15452
NSHDS471	1.37709	8.51635	0.603585	1.32644	5.53922	3.56619	0.235012	0.964073	0.749387	0.38759	4.46928	1.62944	4.99534	5.72091	1.83202	0.0548216	0.516511	0.0707767	1.86321	2.59402	4.04518	0.050016	2.11137	2.92014	2.27063	2.47291	3.53355	2.26963	0.931971	3.92472	0.734744	1.11365	5.2629	1.65987	5.38645	3.93929	2.09695	2.70756	0.853086	2.29512	0.0464362	1.14994	1.29656	0.122403	0.846405	3.20403	1.56352	0.0677886	3.74173
NSHDS472	2.48398	8.13448	0.751415	0.740365	5.82818	1.8528	0.828067	0.445469	0.657734	1.77523	4.07666	2.22867	4.40535	3.83655	1.6917	0.0409719	0.400998	0.278551	1.85531	2.38236	1.02908	0.791223	1.19984	1.96377	1.53024	1.69491	2.90428	2.86033	1.32784	4.62059	0.382456	2.24409	3.89423	2.12631	5.21736	1.333	3.47027	2.12722	1.61516	1.17498	0.130902	1.42409	0.920201	0.240869	1.11243	1.61692	0.69726	0.12862	3.31776
NSHDS473	4.70227	7.09262	0.133433	1.8299	6.1989	2.67881	1.53412	1.2764	0.327194	0.538937	5.62424	2.67831	4.74498	4.28593	1.71682	0.0452471	0.451902	0.672973	2.11628	1.63257	0.592264	2.57681	1.32962	3.71619	3.49761	2.53435	7.45105	3.18207	0.659344	5.03339	0.505984	6.13326	3.87972	1.24358	4.83766	0.750426	2.49599	4.13579	2.41219	2.83262	0.0103459	0.727263	1.75132	0.223603	0.437041	2.30804	2.52067	0.122865	19.101
NSHDS474	1.63754	10.0275	1.38784	0.668562	6.50486	3.4754	0.986959	0.992056	0.628625	2.39605	4.80062	2.11888	4.81026	4.99115	1.67847	0.0397088	0.374475	1.13792	1.90588	0.440177	0.239264	0.699357	1.19531	2.4	1.24191	2.82635	1.74976	5.06886	1.48521	4.772	1.56977	2.6831	3.69633	1.7725	5.78586	1.4052	2.78876	1.53015	1.91833	1.30975	3.09117	2.37672	3.31803	2.33432	0.928722	2.59914	1.06185	0.276079	3.83679
NSHDS475	2.21057	9.90183	1.07933	0.604792	4.47106	1.87078	0.5224	0.448326	1.31006	0.587609	6.36732	2.16442	4.25179	5.00184	1.59859	0.0396487	0.708063	0.2767	2.3045	1.50656	1.53231	0.949131	1.17462	2.90565	2.60082	2.90626	2.81386	3.0484	1.55529	4.01582	0.613161	0.0623282	4.7836	1.44099	5.81581	2.15199	2.59777	3.27995	2.34008	4.37414	0.346474	1.35349	1.50061	2.01152	0.787727	2.76141	1.8578	0.120424	4.36737
NSHDS476	1.1083	9.68604	0.63303	0.579225	5.98515	2.92406	0.857502	0.270012	1.92119	1.61338	4.14877	1.24799	5.31917	4.06954	1.89235	6.77926	0.342211	1.43878	0.899219	1.27242	2.12197	1.22317	2.73034	3.93583	3.20982	2.31259	3.26747	3.72162	1.11625	6.58536	0.531841	0.0623282	3.91579	3.31256	7.04503	1.7159	5.22044	2.14863	1.52406	1.70983	2.11888	3.94136	5.70546	1.43694	2.49355	2.42426	3.2377	0.452206	5.15619
NSHDS477	1.46202	9.65249	1.56005	0.92992	5.99484	2.6806	0.934712	0.706711	1.51972	4.14257	5.02898	2.99131	4.3422	5.01222	1.72212	0.048185	0.454229	0.207819	2.20951	1.42027	2.09163	0.927625	1.10779	3.49392	2.35245	1.4513	2.28124	2.71433	1.34079	3.96248	1.48774	0.847413	3.82997	2.675	6.10853	2.07633	2.354	2.55923	1.91231	3.02627	0.0248954	1.48339	3.13916	0.465233	1.03533	3.45312	2.1761	0.0821295	4.06441
NSHDS478	1.27585	8.09173	0.258044	0.725207	5.92091	2.49729	2.91373	0.243464	0.468128	0.612394	4.37328	3.96277	2.99506	3.12106	1.80338	0.0581917	0.498129	0.625361	0.50977	2.50875	3.08046	0.402896	4.00688	2.997	0.796592	1.39382	3.02616	1.84657	0.937676	3.64965	0.330611	1.6041	4.66359	3.04481	5.78011	1.14864	1.52879	2.44629	3.27995	0.907917	0.424417	2.83104	0.798745	1.96051	1.30863	1.97804	2.01614	0.361564	4.30224
NSHDS479	2.51693	10.5036	0.130966	1.22895	5.51713	1.98721	0.819667	1.07363	0.63137	1.20236	7.82283	2.10323	5.24436	5.86695	2.26193	0.0456766	0.542331	0.431504	1.55555	0.595237	1.44275	0.050016	1.15692	2.40369	1.99212	1.94067	3.82269	3.61587	0.483267	4.78205	2.31262	4.26246	4.23321	0.651459	5.38851	1.54975	2.2575	2.65184	3.42061	2.66604	0.0103459	1.54421	1.38262	0.196149	1.15429	1.74413	1.26361	0.175064	5.42807
NSHDS480	1.74722	11.1901	0.624255	0.991905	5.6758	2.85987	1.28233	0.519671	0.580054	0.841192	4.97138	2.34415	3.15972	6.15689	2.63101	0.0845263	1.00727	1.83726	1.84422	1.02676	1.57101	0.776335	1.57237	3.37468	0.899773	2.32986	2.40996	2.90203	2.49999	3.37859	0.754603	3.33238	4.64127	2.35586	4.39645	1.25585	2.13713	2.21102	3.89781	3.33508	0.0744524	1.29396	1.61321	0.533835	1.31198	1.69569	2.17578	1.63168	3.391
NSHDS481	1.6104	9.13696	0.78971	0.510469	5.65331	2.06956	0.611825	0.872403	0.496126	0.755881	4.3372	2.25403	4.23302	4.96626	1.54654	0.0132965	0.557582	1.41253	1.29139	0.696162	0.359855	0.72956	0.857379	2.62232	0.864892	1.20704	2.63151	2.34761	0.772187	5.15885	0.97942	0.41354	5.26609	1.9423	5.51612	2.27539	2.94161	1.74755	1.03146	1.58584	0.0633961	1.06566	1.38283	1.10617	0.514241	2.03737	1.06252	0.254205	5.82994
NSHDS482	0.808793	8.79646	0.10621	1.31924	6.39747	2.07426	0.702674	0.752691	2.51503	0.369294	3.93978	1.92483	4.03862	3.99399	1.52186	0.0985397	0.569002	2.12487	0.869052	2.00753	2.25777	1.47823	3.7048	2.48675	1.88802	1.79654	1.99157	2.5665	1.38839	4.34791	2.29915	0.405348	4.37601	3.59938	5.78413	0.983123	3.01746	1.44578	1.89204	2.17804	0.981212	6.50193	2.07619	1.03158	2.61295	1.9847	2.18544	0.908898	4.89551
NSHDS483	0.909199	8.33944	1.21357	0.319668	5.59355	3.93451	0.833745	0.378596	1.30482	1.87414	3.4648	1.64304	5.87123	3.96374	1.44129	0.0205564	1.14247	1.11988	2.11249	3.71755	0.990911	2.00469	2.15918	3.47884	1.839	2.29963	2.57383	2.75317	0.27835	7.42466	0.728723	3.91083	6.03723	3.45433	4.58187	0.82022	2.80083	2.19856	2.73689	1.9477	1.13147	1.4472	2.82506	2.60207	0.451145	2.38349	1.48364	0.382553	3.51842
NSHDS484	1.33302	10.1295	0.833637	0.556854	4.12215	8.23049	1.18383	1.06532	0.326272	1.30628	4.82456	1.80093	5.28137	4.60685	2.00531	0.0261241	0.827645	2.11843	1.473	0.495701	0.187075	1.07019	1.47313	2.7386	0.896836	1.34831	2.86271	2.07197	1.40911	5.65181	0.735355	0.846024	4.2947	2.36041	6.06944	1.31965	2.68798	4.4507	1.81413	2.45844	0.0103459	1.50915	3.96141	0.569322	0.673781	2.3127	2.0078	0.217201	4.8586
NSHDS485	1.79562	11.025	1.4098	1.23274	6.51798	4.34065	3.2361	1.13795	0.619804	0.467303	7.42419	3.68909	4.76145	5.85073	2.79012	0.0605521	0.748351	0.381109	1.94228	4.3816	1.41702	0.372694	1.36279	2.93069	0.560813	2.37859	3.05699	3.46082	1.04575	7.15832	0.351274	1.69297	4.14965	3.01242	3.96953	0.839587	2.64204	4.48922	2.84807	2.50446	0.10323	1.3648	1.1227	0.434574	1.2893	1.78241	1.72009	0.125158	5.18286
NSHDS486	1.89425	9.52615	1.70299	1.78907	5.72958	1.77074	1.28721	0.539102	0.945992	0.0202146	5.42994	3.65613	5.53788	6.00276	2.0736	0.0395416	0.547031	0.382898	2.56362	3.53006	1.86151	1.33588	1.46605	2.7237	3.68683	1.7125	1.80879	3.20341	1.85081	4.45724	1.18992	3.41948	5.50472	1.50848	5.75435	1.68697	2.01786	1.77321	2.10337	1.58142	0.0739889	1.05579	1.52081	0.23636	0.871153	1.78164	2.28419	0.168642	4.78414
NSHDS487	7.44591	10.122	2.80815	0.63518	5.024	1.64859	1.02079	0.463338	1.10974	1.76899	3.94468	2.60135	7.10166	5.08054	1.84051	0.0358923	0.74585	1.47074	0.716483	1.62139	0.033624	1.08912	0.938136	0.585783	0.99524	3.52722	3.86937	2.83453	0.583999	5.47983	0.714637	0.0623282	4.71616	3.20928	6.49406	2.33803	2.75757	2.14946	2.37126	1.29805	1.16963	1.07186	1.11736	0.280988	0.35397	1.93144	1.82381	0.339184	3.94088
NSHDS488	2.30605	10.0173	0.0353723	1.18608	5.3235	2.34402	1.7429	0.387397	1.11379	1.79258	4.89145	1.99598	6.68988	6.17023	1.86028	0.0247884	0.362264	1.19659	2.18995	0.781673	1.12483	0.050016	1.27525	4.62767	1.63747	2.38325	2.91717	2.67599	1.12972	5.20744	1.31864	0.857854	3.57898	2.77382	5.7447	1.56445	2.53545	2.59346	1.72344	3.2829	2.37659	1.48469	3.06203	0.395197	0.784977	2.13208	0.929222	0.176639	4.18529
NSHDS489	1.71863	9.024	1.69052	0.785905	5.70417	3.41803	1.2402	0.600337	0.595565	1.51666	4.15572	2.78912	6.62814	6.00864	1.82762	0.0476349	0.814738	0.376208	1.87751	2.50129	1.43038	1.16197	1.15896	2.24579	2.37554	2.5053	2.74199	2.90276	0.856682	5.71624	0.318607	1.34354	6.70174	1.39479	4.44548	1.3937	3.13092	2.63344	2.11688	2.23359	0.0103459	1.31141	1.63443	0.320966	0.787864	1.20263	0.884887	0.140438	3.13851
NSHDS490	2.47983	10.6826	2.19342	1.39216	5.93379	3.1455	1.27321	0.359243	0.588286	1.10062	6.34811	4.5071	4.62822	4.75633	2.18279	0.0591273	0.47052	3.23971	1.63992	1.42094	1.96048	0.350504	4.36111	3.62252	0.648914	2.03527	4.33192	1.48743	1.04112	5.49561	0.65636	2.24026	5.38707	3.54883	7.12244	1.865	1.70305	1.82213	1.65529	1.84912	0.646528	2.95917	2.98718	1.1322	2.05776	3.01994	1.32084	0.321172	4.08273
NSHDS491	2.79591	9.13721	0.537506	0.673863	6.82896	3.40673	0.930509	0.572515	0.463833	0.623218	4.57068	4.1735	7.1661	4.67081	1.34722	0.0879651	0.934696	1.54681	0.797045	4.08899	1.26623	1.53459	2.99972	4.30178	1.46252	3.15571	3.20293	3.1157	0.991072	5.17515	1.15255	1.11544	5.05553	3.09463	8.24538	0.856818	2.48626	2.64625	3.29892	2.22566	0.568459	5.80427	1.06283	0.860944	3.07798	2.55238	2.95086	0.872911	3.73974
NSHDS492	1.99923	11.3953	0.404474	1.34021	5.6364	2.38091	1.78581	0.934429	2.89767	3.16058	5.72757	3.14668	4.80726	6.3192	2.3993	0.0374318	0.45688	0.0883853	2.987	1.76223	1.62922	1.39323	0.88402	3.44409	2.18695	2.86227	3.95343	2.38915	1.35915	4.52272	0.522137	3.2248	6.18442	1.44739	4.4698	1.25409	1.79425	3.28253	3.3792	4.74763	0.0103459	0.982004	0.717426	0.277144	0.665551	1.60629	2.30753	0.123771	3.5599
NSHDS493	1.20433	10.9203	0.705258	1.11858	5.70378	2.30121	0.638219	0.718672	2.64445	2.70804	6.24545	2.45045	5.62315	6.43026	2.10067	0.0345289	0.433034	1.87168	2.53276	1.24279	1.1224	1.31171	1.36415	3.88289	1.77779	4.26258	4.18561	2.46494	0.433733	5.84593	0.229854	0.0623282	5.42264	2.26568	4.72888	1.68023	2.5979	2.08477	1.96541	1.664	0.525718	2.45448	1.17552	0.453092	0.853379	1.79974	1.23763	0.369042	4.50721
NSHDS494	1.7167	8.17038	0.519382	0.53742	5.29337	2.83122	0.947507	0.258276	1.33709	0.643035	4.49188	1.37208	3.48762	4.28893	1.24616	0.104479	0.459203	1.2141	1.36016	0.937107	0.370892	1.28269	4.71719	3.44834	1.12433	2.93783	3.27489	3.03727	0.825891	3.49594	0.227507	1.54371	4.57807	2.13461	5.20603	1.98184	2.79582	2.07762	2.21806	1.66725	1.66177	1.72186	1.56019	2.80991	1.293	3.36889	2.45239	0.370244	3.92032
NSHDS495	3.84599	10.4744	1.23393	0.73008	6.57454	3.43682	2.32497	0.916606	1.28052	0.626979	5.23462	3.53946	6.17037	5.64379	2.61831	0.0446466	0.430685	0.818423	2.78683	1.74284	2.15039	1.38866	1.62303	4.48728	1.81238	7.34139	3.97951	4.41123	1.45635	5.14527	0.204684	3.48337	5.36107	1.65685	5.51865	0.921829	1.67745	2.53456	3.40806	2.66352	0.0756319	1.26065	1.68954	0.606508	1.04451	1.88545	0.872061	0.167396	3.64895
NSHDS496	2.29286	11.2021	0.202551	0.620904	4.84978	1.55753	2.03117	0.70606	0.91063	0.829385	5.64495	3.03758	5.07744	4.75713	2.01432	0.0282808	0.587545	0.430411	1.44302	0.884415	0.307373	0.665274	0.771562	2.90987	0.748525	1.44797	3.95401	3.1041	1.06428	2.84991	0.667494	0.0623282	5.1025	0.831947	4.3678	1.86402	1.51801	3.04926	2.60117	3.28654	0.408875	1.26145	1.20821	0.255851	1.02706	1.10587	1.20101	0.271341	4.12633
NSHDS497	2.39816	8.42569	1.29332	1.02508	4.92543	2.52082	0.85437	0.422734	0.274593	0.0202146	5.69829	3.06005	4.68215	6.28764	1.33933	0.0180038	0.69188	0.162589	3.62224	2.63663	1.02506	3.23444	1.34272	2.97083	2.74306	1.82223	2.67819	3.36651	1.47286	5.08349	0.638145	0.566248	4.94463	1.06477	4.70754	1.39355	3.15176	3.12813	1.10859	1.47046	0.0103459	0.816826	0.823711	0.227136	0.564543	1.85326	0.467771	0.462244	4.09219
NSHDS498	0.588011	9.62916	1.16216	0.851806	5.41964	3.04861	0.748193	0.491752	0.646803	0.678028	4.93273	1.86867	4.9094	3.74626	1.86723	0.0198819	0.436824	0.941863	1.5251	1.57564	0.632454	3.11737	0.91151	2.92413	5.1875	1.7548	2.39315	2.25886	0.83034	4.57692	0.284936	0.852179	3.27148	1.77299	5.1147	1.15373	3.09246	3.10841	1.53174	2.24602	0.0448792	1.24667	1.27378	0.0605645	0.676335	1.28662	0.80597	0.221899	4.67107
NSHDS499	1.84973	11.8658	2.15977	0.907741	4.6788	2.24097	1.14203	0.940671	1.25412	1.18255	5.84289	1.72842	4.61235	5.47445	2.584	0.0606218	0.394219	2.03551	2.48514	1.8151	1.04966	0.050016	0.922345	2.18312	1.46484	2.00107	2.54285	3.10434	1.76615	3.54959	0.591719	0.0623282	4.82885	2.37144	6.20727	1.95099	3.89026	2.76918	4.03602	2.38216	0.123442	0.865628	1.31513	0.426059	1.02532	1.90096	3.42636	0.263669	5.99878
NSHDS500	3.03977	7.2656	0.18825	1.58324	4.81688	3.22607	1.02999	1.76807	1.17707	0.772768	6.19473	0.953932	5.37099	5.35809	1.76267	0.0231229	0.605045	1.17107	2.33625	2.36892	1.05022	1.56605	1.05831	3.38009	2.83567	1.74652	4.34688	4.30348	0.495635	5.79997	2.18878	4.45624	4.34666	1.58359	4.3178	1.51226	2.63022	3.86815	2.03079	3.36275	0.114861	0.642518	2.47198	0.571836	0.473003	1.60665	1.08116	0.640428	5.62084
NSHDS501	2.03968	8.33978	1.01655	0.90845	7.03186	3.10992	4.44961	1.53085	0.332068	0.596288	5.97772	7.38968	5.29554	5.11223	1.82021	0.0255662	0.428292	0.290511	5.80197	2.25418	1.40982	1.56369	1.16727	2.66664	2.4043	2.28971	3.05591	3.89734	0.930767	4.56144	0.670488	0.0623282	3.89938	1.21638	4.2874	3.83895	2.7317	2.39824	3.1667	1.49564	0.0103459	0.677323	1.99586	0.199963	0.612499	2.60864	1.04835	0.287217	4.12034
NSHDS502	1.80546	11.0532	0.169136	0.940677	6.00815	3.12186	0.0610122	0.175305	0.794661	0.0202146	3.77741	1.8623	5.06948	4.33343	2.23798	0.0181012	0.786828	0.470414	0.708335	0.377356	1.4116	0.644485	0.577393	3.13548	0.648705	2.89704	3.00797	2.0434	0.476995	5.65099	0.594807	2.04777	6.98437	1.98856	4.35253	1.06092	3.27275	1.90482	2.2358	1.26409	2.42838	1.35426	1.34305	1.38086	0.637036	2.69696	0.669639	0.316221	3.85902
NSHDS503	1.98292	8.1193	0.626291	0.96509	6.89463	3.57563	1.45617	0.279141	0.913104	1.37444	6.36413	3.49252	4.90683	7.57289	1.90952	0.0432304	0.55527	0.681674	4.17302	0.660632	0.441011	0.602496	1.56396	2.60483	1.42307	2.39392	3.43043	4.47587	2.00457	3.54298	0.200214	1.53862	4.75873	1.4812	4.54161	1.94687	2.4781	1.93567	2.85402	4.20808	0.4828	1.27764	3.69199	0.272096	1.05347	2.14772	1.28246	0.643288	4.08165
NSHDS504	2.01022	8.23696	1.44463	2.85738	4.581	3.45244	0.0610122	0.407228	0.551963	1.00379	6.24849	1.44001	6.3718	4.51689	2.7355	0.0303039	0.387409	1.00835	2.16564	0.791387	0.279998	0.879044	0.924394	4.52229	0.673401	1.65341	2.05305	2.88091	0.521984	3.62591	0.492419	0.0623282	4.60439	2.04892	6.16236	2.68798	3.1735	2.06455	1.41279	2.09061	0.830597	0.555188	3.95763	2.22156	0.449592	2.69973	1.90884	0.219169	4.93566
NSHDS505	2.36234	11.4549	2.05421	1.06767	5.29528	2.51461	1.40881	0.944513	1.7905	1.741	5.30958	2.49912	5.05171	6.05005	1.94168	0.0457186	0.372237	4.55962	4.0732	0.373172	1.97691	0.64118	2.30788	3.05542	0.897962	3.1918	2.32516	3.11998	1.22001	5.01816	0.959205	0.0623282	3.3665	2.04378	5.11596	2.16278	2.31685	2.64502	2.82659	1.78922	0.0838237	1.00334	0.93704	0.668208	0.954071	1.75304	1.47214	0.821441	3.78313
NSHDS506	1.56815	8.01969	2.23034	0.792026	5.22199	4.60852	0.458097	0.447812	1.52565	0.133083	4.93888	1.52119	4.16391	2.80772	1.56504	0.0243597	0.492377	4.26573	1.21933	0.453585	0.592172	2.38133	0.915517	2.81918	2.05761	2.00679	3.02002	2.28963	0.39304	5.12535	0.94798	0.668874	3.71341	1.15176	5.26069	1.83213	2.64213	2.14875	0.884833	2.37287	0.167304	1.60478	1.85782	0.713877	0.575363	1.54742	1.50007	0.672214	4.07349
NSHDS507	5.85406	10.2252	2.20942	0.732364	4.20626	2.33508	0.845885	0.86609	2.84064	0.904208	4.8738	1.1254	4.11642	6.93656	1.79439	0.0538809	0.367327	0.559264	1.97904	1.01796	0.948146	0.964034	1.35987	2.45262	1.04848	1.26753	3.83958	2.58059	1.38762	2.89433	0.229947	0.666641	6.17171	1.57138	5.62592	1.52968	2.27645	1.60256	1.89496	2.90542	0.0103459	1.54273	1.70462	0.0859269	1.31673	1.89941	3.20394	0.128888	4.38368
NSHDS508	1.48937	8.28504	0.652086	0.143671	7.807	2.32682	0.790628	0.245108	0.550196	1.12616	3.91794	2.35175	5.50133	3.77395	1.04684	0.0449805	0.571926	1.32363	1.09704	2.35739	0.200446	0.050016	1.94262	3.25717	0.985182	1.94504	2.35309	3.23775	2.12355	3.20005	0.461498	1.29784	5.52841	2.53614	5.81399	1.82254	3.57235	1.3458	2.79007	1.48486	0.227622	2.07531	0.928218	3.1074	2.35468	3.1119	2.16113	0.895394	3.56068
NSHDS509	2.42856	10.2389	1.47339	0.952076	5.9563	1.48062	1.05912	0.573256	0.466852	3.65789	4.13285	1.5008	5.82745	3.85911	2.1798	0.0501679	0.66509	1.34386	2.31485	1.82837	0.847782	1.98999	1.60292	3.22756	1.66463	1.3129	2.20899	3.38736	1.40265	4.65755	1.19656	2.1649	4.1843	1.98982	5.79106	1.30119	2.388	1.97664	3.48417	2.77332	0.39972	4.54581	1.91878	0.21458	1.67992	0.495411	1.56235	0.158817	4.95153
NSHDS510	1.80094	9.77471	1.74019	1.26435	5.29015	2.82705	0.583502	0.754617	1.14679	0.738642	4.72619	2.66388	5.7401	5.12253	2.82316	0.0395278	0.467467	0.127312	3.28752	0.431125	1.24561	0.667272	0.899664	3.05209	1.72521	2.2768	2.08849	3.61943	1.52203	4.9598	0.332261	0.697183	4.54676	1.64093	4.76589	2.46658	2.03933	3.18226	2.53999	1.3477	2.91092	0.954678	2.65569	0.809947	0.85236	1.95532	1.06002	0.150396	3.91305
NSHDS511	2.45601	8.93664	1.17066	0.62778	6.47043	2.01364	1.29442	0.790198	0.774578	0.709923	4.53195	2.43657	4.18558	4.24902	1.26313	0.0372511	0.414533	0.645155	1.61859	2.63996	0.966971	1.17108	0.860828	2.92035	1.81734	1.33563	2.2844	2.2206	1.40587	5.34346	1.07469	3.27335	3.99746	2.48608	5.54305	1.00758	3.07817	2.94519	1.31903	1.32194	0.124522	0.800239	0.992023	0.607459	0.824589	1.60372	0.902153	0.150568	4.00628
NSHDS512	0.958894	7.28359	0.723474	0.927123	5.50822	1.9868	0.691938	0.574262	0.383867	0.439496	5.11169	1.94075	3.61123	4.17052	1.36759	0.0294747	0.71781	0.28178	2.2192	1.0768	0.982986	0.947843	1.02821	2.34868	1.41917	0.933038	3.52268	2.71833	0.479072	3.96466	0.452523	1.33847	5.30585	2.82426	4.79705	2.7834	3.21302	4.95954	0.932355	1.66568	0.0503004	0.809373	0.403899	0.194168	0.562486	1.38382	0.616919	0.22636	3.84775
NSHDS513	2.14004	10.5993	0.711718	2.3712	6.02233	3.85339	1.37339	0.861012	0.573311	0.0202146	4.54876	1.25535	5.28267	5.21889	1.47854	0.080066	0.479813	0.978854	0.386392	0.64667	1.407	0.81327	1.89492	3.3557	1.61897	2.0399	1.51901	3.16686	1.03934	4.9427	1.5116	2.13249	5.16618	3.3839	4.4089	2.69845	2.94062	3.46588	2.64438	2.54527	0.17848	2.25408	0.440874	1.90077	2.75833	1.83464	1.24381	0.137595	5.19925
NSHDS514	1.79946	8.99951	0.618144	1.18251	4.68608	4.71956	0.0610122	0.696057	0.502817	0.71028	4.90635	1.9777	4.33526	5.04061	2.29888	0.0467469	0.495474	1.15996	1.59397	0.921188	0.930752	0.050016	1.10723	2.31916	0.666722	1.39079	1.98088	3.06438	1.81779	3.6438	0.688445	0.0623282	4.48298	1.86976	5.23126	2.02112	2.82668	1.94452	1.48795	2.87944	0.135464	0.922145	1.47686	0.247252	0.921528	1.43764	1.04565	0.243859	4.00267
NSHDS515	2.69447	9.18521	0.361112	2.01395	7.20559	2.82183	0.924703	0.670209	1.04588	1.50896	5.87185	3.53225	4.87418	6.28477	2.777	0.0332681	0.928428	0.0955409	1.90181	2.70434	2.59344	0.9376	1.07216	3.40638	1.50675	3.19709	4.07443	3.58108	0.991439	4.50334	0.305928	0.0623282	5.26391	1.68762	6.26908	1.52564	3.14476	3.36193	3.88484	2.88461	0.056687	0.894625	0.997425	0.253386	0.646739	2.1638	3.54468	0.107954	4.84545
NSHDS516	2.31778	7.85239	0.134022	1.11139	5.85906	1.77393	0.871467	0.90001	0.944929	0.829353	5.33488	2.35513	5.2519	5.14531	1.57609	0.0328738	0.372576	0.753035	2.70616	3.01667	0.641852	0.61895	0.717207	3.13615	0.800661	1.58619	3.64676	2.40545	0.512557	3.52723	1.19802	1.62547	5.25285	1.32016	5.37887	1.56718	2.80949	3.03183	1.27952	1.88436	0.0103459	0.603633	1.08508	0.131204	0.378421	2.40888	1.0818	0.293863	5.23386
NSHDS517	1.18418	9.01869	1.41519	0.530789	5.15893	2.7211	1.15863	0.0521015	1.7912	0.606882	3.64958	1.74883	5.92258	4.12148	1.60163	0.014754	0.656001	1.32412	2.39603	2.27985	1.42344	2.53642	1.16621	3.17372	2.06724	1.87694	2.01454	3.82193	0.554048	6.6993	0.575954	0.0623282	4.60532	2.05151	6.22055	2.34565	2.55172	2.2916	3.38806	1.77704	0.59019	0.826816	2.32046	2.32818	0.353827	4.93399	1.75749	0.228951	4.20871
NSHDS518	0.763593	8.49775	0.547986	0.507162	7.51876	2.66502	1.55657	0.324286	1.30522	1.67747	4.06765	2.40354	2.97441	3.64411	1.95152	0.0365344	0.857183	0.672483	1.34344	2.3814	0.315699	0.647331	0.988569	2.05175	0.892598	1.25924	2.83772	1.76212	2.42632	3.55703	0.331848	1.21205	5.35395	2.78203	5.40032	1.46671	1.97193	1.33208	1.98993	1.41721	0.243957	0.765642	1.03237	1.74716	0.629618	3.06653	2.93612	0.454061	3.40428
NSHDS519	2.05935	7.12604	0.811396	0.613627	3.85023	2.00978	1.95617	0.806156	0.256399	0.939588	6.61485	1.27408	4.90617	6.19536	1.29793	0.0235843	0.459099	0.774967	3.27856	4.19651	1.2923	1.41155	2.81882	3.13352	2.04717	1.20687	2.75073	3.57381	0.424061	3.25228	0.219704	1.09321	3.94906	1.32769	4.91076	4.67533	2.29041	3.69892	1.20121	1.51017	0.141421	0.526704	1.09809	0.672237	0.407686	1.45849	0.61988	0.498638	4.51038
NSHDS520	2.57609	8.55684	1.31455	0.889336	6.61972	3.89258	2.0676	1.55826	1.5426	0.486851	5.87188	2.44436	4.72094	6.35914	1.37461	0.0324182	0.684556	1.93392	4.09431	2.90131	2.14951	1.08175	1.61178	3.23944	1.33972	3.19118	4.02949	4.61306	1.48975	4.7936	4.1022	1.60731	4.51312	3.65885	5.84447	2.19741	2.57789	4.12914	1.50994	3.14459	0.0103459	1.35337	2.48021	0.693984	1.22348	2.01781	1.19175	1.03618	4.25983
NSHDS521	2.06651	10.7681	2.68645	0.143671	6.59412	3.32967	0.983881	0.507043	1.53968	1.90281	4.95198	5.58242	5.10429	6.40983	2.02557	0.082314	0.228599	0.494692	4.20043	3.39415	2.30021	0.621086	1.04613	3.21283	0.66508	4.58118	2.07904	4.55523	2.2221	5.02834	0.521172	2.26647	7.66577	1.18659	5.41893	0.880776	1.93928	3.92809	3.86954	1.97818	0.361042	0.897419	1.44335	0.273933	0.962603	3.47743	1.61093	0.191906	3.4824
NSHDS522	3.03601	7.68591	2.10633	0.818943	4.21475	1.82046	0.86162	0.481088	1.35239	1.09438	5.05786	1.65718	4.0849	4.93024	1.79799	0.0337985	0.486311	0.0953652	1.27257	1.4734	0.772324	0.917477	0.625097	2.07308	1.39091	2.0076	3.92702	2.0392	1.07946	2.28661	0.444651	0.209909	4.74031	1.45932	7.00658	1.87673	2.35705	1.89294	2.17858	2.57219	0.0103459	1.52447	1.62824	0.099408	0.708626	1.8573	2.31427	0.113044	5.07191
NSHDS523	0.803506	8.45386	0.418926	1.02436	5.80201	2.87614	1.23372	0.558158	0.945992	0.935461	4.10533	3.31786	4.62695	4.61783	1.3891	0.0500088	0.588411	0.0927025	2.50463	1.75445	2.05743	1.34294	1.2418	2.5125	1.28586	1.06751	2.80239	3.02358	0.836713	3.40458	0.409761	0.0623282	3.59352	2.82705	4.21786	1.25839	2.42561	4.48876	1.97179	1.61121	0.0537726	2.27906	2.35909	0.159809	0.766519	1.41979	0.642935	0.113949	3.98986
NSHDS524	1.44098	10.5526	1.66887	0.771028	3.99159	3.92536	0.664232	0.628884	1.41753	0.187502	5.92011	0.895075	4.60572	5.15084	2.19683	0.0418427	0.456327	0.911145	2.02399	1.63397	0.872282	1.04971	1.33558	2.39872	1.29212	1.84228	3.85104	3.45507	1.15917	4.365	0.0444751	0.0623282	3.63209	1.04037	4.8035	3.02298	2.62108	2.48248	2.62402	1.86718	0.637731	0.837905	0.932049	0.710368	0.668539	1.80674	1.58316	0.160642	4.76065
NSHDS525	3.47329	3.52565	1.02118	0.802084	5.082	1.81458	1.4338	0.579337	0.282714	1.2585	4.88578	3.68464	5.38479	4.43268	1.873	0.068157	0.66502	1.39428	2.32874	0.00317286	0.0895603	0.639055	1.31689	4.29592	2.163	2.14575	2.34606	3.01022	1.13033	5.53048	0.0444751	0.0623282	8.17819	1.859	5.65826	2.59707	1.85498	0.96969	1.76165	2.11402	1.49633	1.28533	2.60184	2.35741	1.4114	2.90795	1.79777	0.399227	4.54647
NSHDS526	1.43711	8.12269	0.504164	0.743041	7.01613	4.45623	0.0610122	0.793761	0.866032	0.444008	6.25262	2.49496	4.47353	4.09624	2.11283	0.0425315	0.637238	0.576771	2.37036	0.534745	0.271567	1.33278	1.29275	3.00763	1.21733	3.65224	2.85432	2.49477	1.09252	5.23077	0.0444751	2.29224	4.87387	2.28074	4.29156	1.33254	2.5729	2.09955	1.77627	4.59102	0.0533813	1.03706	2.99392	0.264193	1.02634	1.58319	0.546117	0.328035	3.48728
EPIC1	11.6873	9.03578	1.76673	0.548497	4.83233	1.70549	0.0593508	0.684607	0.774241	0.84058	5.26668	2.11831	5.24259	5.14074	1.7894	0.119859	0.429898	0.41436	1.96663	0.487927	0.800907	3.75433	0.716203	2.98669	2.63175	1.44472	3.27051	3.15354	1.08237	4.56781	0.467513	0.356226	3.71883	1.36088	5.41531	1.58743	2.62875	2.04362	1.34393	2.62322	0.601935	1.4891	1.80324	0.056934	0.574172	1.12539	1.15106	0.103862	4.3759
EPIC2	0.930856	9.61166	0.81373	1.0445	4.97434	3.26607	0.968624	1.57187	0.743571	0.592301	4.15718	2.02712	5.29017	3.58958	1.40736	0.101729	0.564794	1.34612	0.575179	4.15677	0.826354	1.2257	1.40824	2.39945	2.86352	2.13825	2.22168	4.63873	1.16191	4.11189	0.902411	1.02738	4.31275	1.1723	3.92801	1.31952	2.16557	3.28155	4.83342	3.01274	0.216154	1.65653	1.78514	0.252223	1.07772	1.61468	2.98426	0.272275	4.28533
EPIC3	0.117921	8.84275	0.313291	0.381528	7.1976	2.21602	1.79965	0.664725	0.834301	0.852725	5.23141	2.42918	4.23765	5.18592	0.736475	0.0175736	0.695887	0.20635	2.57294	1.70678	1.87148	1.22151	1.09633	2.85803	1.26674	1.73429	3.26844	2.66822	1.91138	4.24836	0.0585506	1.35439	4.59829	0.995297	4.49232	3.86571	3.08335	1.68748	2.09661	5.02601	0.0338609	0.860196	0.880815	1.34561	0.736652	1.62356	1.24443	0.373302	3.0978
EPIC4	0.117921	10.231	1.16922	0.315614	4.27722	2.81547	0.0593508	0.320526	1.47452	0.562361	4.42649	0.7881	4.13249	4.12112	1.66821	0.0332884	0.326501	1.18164	2.18033	1.25136	0.66262	0.80671	2.13281	3.04954	1.11961	1.12647	2.0038	1.75279	0.849245	4.182	1.04219	0.937895	4.85804	5.07879	5.23232	1.75873	1.84308	2.45871	1.67002	2.03498	0.682672	1.42701	1.77694	3.25806	0.530796	2.20337	1.06841	0.258764	4.91597
EPIC5	2.47321	8.81166	0.321275	6.68191	7.00796	5.05867	1.40289	5.31267	3.45802	0.780907	6.44496	1.44221	3.76357	6.14101	3.25359	0.0574358	0.7565	0.39621	1.37664	0.510906	0.695918	0.75251	1.08215	3.7095	1.21938	1.76264	4.42458	1.99054	0.891895	7.82128	7.66588	1.82243	5.9574	2.80689	6.05425	1.86602	3.06842	2.61582	1.18248	1.45009	0.746075	1.06596	2.2165	0.294508	0.548371	1.3282	0.580367	0.437423	2.94602
EPIC6	2.96565	9.50145	0.389314	0.925869	4.71178	2.96995	2.00015	1.77371	0.823666	0.508227	4.37371	2.37355	6.37166	4.27334	3.19416	0.038832	0.658486	0.261566	1.78321	0.6438	3.21191	0.625394	1.02524	2.62022	1.67162	7.24484	1.58141	5.0728	1.98097	4.27659	0.313929	0.468832	3.51725	1.83935	5.07053	3.49654	2.28135	2.99168	10.6447	4.02217	0.00445753	0.604196	1.78683	0.00434017	2.11326	2.77603	2.46134	0.149465	3.19624
EPIC7	1.84566	8.67265	0.734558	1.06302	6.35032	1.91842	0.936723	0.67618	0.00828528	0.345381	4.69856	2.94247	4.24398	5.65687	1.52336	0.0191606	0.45495	0.0984448	5.32019	1.10285	2.52962	0.518114	0.966622	1.7442	1.13828	1.25314	2.14372	4.48874	1.17216	3.79135	0.361794	1.81308	4.88968	1.82941	4.69333	3.1898	1.26677	3.01633	2.56955	2.39594	0.100885	0.606133	0.822281	0.0777235	0.542713	1.56199	2.19514	0.0889598	3.75763
EPIC8	0.117921	9.96431	0.0228966	0.99755	6.70428	2.5	1.04552	0.400411	0.664641	1.16018	5.63682	3.77922	4.56299	6.427	1.07325	0.0796006	0.827314	0.437813	2.63602	0.433443	2.88244	0.123523	0.939505	3.09656	0.605179	1.75163	2.92585	1.94943	1.08756	6.66698	0.14325	2.16166	4.31401	2.30497	6.44872	1.91962	2.59768	3.05135	1.25294	2.13896	0.0954938	1.93264	1.2895	0.500131	1.39605	1.48326	1.38095	0.28637	3.93422
EPIC9	1.20235	9.33111	1.15795	0.749397	6.44016	2.51966	2.45279	0.496751	0.437067	0.85361	4.4678	2.41002	7.2475	4.39064	2.04001	0.118111	0.703843	2.82532	1.89122	3.04438	0.58123	0.994216	4.35912	3.7604	4.88519	1.57041	4.64148	3.07279	0.249826	5.44252	0.830886	3.03666	5.59583	1.921	5.51282	1.78795	2.69188	2.81937	3.96241	1.87351	0.528319	0.463057	2.56042	0.18512	0.494538	2.14347	1.5181	0.820732	4.87667
EPIC10	0.117921	9.21445	1.42613	3.80703	6.40802	4.36992	0.710062	1.33652	1.88855	1.38504	7.3837	1.03323	5.14211	6.81903	3.3866	0.0521008	0.594346	4.40816	2.43656	2.65897	1.06394	2.35526	4.25626	4.36427	2.96943	2.16858	5.79577	5.20543	2.51733	6.23278	4.528	3.39823	3.33937	4.03361	7.69313	5.00212	2.76799	4.43775	2.6133	1.0147	0.661895	2.23451	2.09342	0.65372	2.60494	2.32688	3.70376	1.66088	6.43757
EPIC11	1.70638	10.042	0.807706	3.06299	6.07512	2.86405	0.203508	1.7558	0.556432	0.0808446	6.00641	2.72037	6.10778	4.03425	2.40596	0.0694868	0.775673	2.328	1.40452	1.37757	0.744948	1.47841	2.39488	2.82103	2.99058	1.34175	3.61023	4.28038	0.154254	4.50271	0.775905	0.676732	5.33884	2.99672	5.46599	1.64615	2.94177	2.30701	3.27223	4.24724	0.321032	1.81938	0.759287	0.00434017	0.570969	1.48724	2.408	0.64344	5.81274
EPIC12	1.82336	8.8371	0.674991	0.314114	5.44859	2.59297	2.91573	0.597273	0.499029	0.122009	4.60608	2.65566	6.63392	3.50601	2.40797	0.0366556	0.744177	0.902067	2.05854	2.73662	0.705647	0.927499	1.00303	3.0614	0.467603	2.04346	2.46555	2.52921	1.6434	4.98691	0.578834	1.35218	3.49802	1.39734	5.56858	1.33365	1.71029	2.88802	4.08848	2.52026	1.12374	1.49414	1.6495	3.45646	1.49322	1.36739	1.74275	0.770779	5.78623
EPIC13	1.90379	10.1917	1.76948	1.56258	5.37961	2.48576	1.65923	0.504219	0.377813	0.443827	7.79592	1.94576	5.73768	4.37647	1.19727	0.0316165	0.666308	0.466341	2.44783	3.40874	1.15583	0.427221	0.665157	3.11262	1.46043	1.84296	4.02703	3.64657	0.584149	4.39651	0.243809	3.8177	4.36623	1.03822	5.56639	1.98729	2.66859	3.64426	2.48099	2.09791	0.232205	0.390494	0.862406	0.0838199	0.463088	1.81954	1.50331	0.112926	5.11932
EPIC14	2.13751	9.65098	0.101172	1.17342	3.94343	3.33502	1.14152	0.79729	0.339917	1.514	5.87593	1.21686	6.55756	5.87417	0.920987	0.0255245	0.803578	0.657654	3.59191	1.93017	1.91699	1.22316	0.659933	2.97246	1.25037	1.35136	1.75415	4.44621	0.287826	3.9984	0.509899	1.25546	4.20953	0.445909	3.54944	1.54671	3.53012	1.66135	1.79428	2.02798	0.163975	1.30051	1.37455	0.983394	0.429247	1.64219	0.913301	0.138222	4.77811
EPIC15	3.13688	9.34443	0.867363	0.415099	5.94834	1.80409	1.44344	0.680522	0.771689	1.32726	5.85533	1.65326	5.24564	7.72352	1.31702	0.0318889	0.534112	0.494433	2.58909	0.998857	1.2649	0.812711	1.91622	2.38194	1.64432	2.19787	2.80455	4.19636	1.01811	4.36991	0.336594	1.634	4.96658	2.64729	5.4618	2.55215	2.0802	3.18794	2.63019	1.61643	2.79628	2.34659	1.89168	1.83652	1.17627	2.33207	1.505	0.336303	3.85718
EPIC16	0.117921	8.34997	1.49705	0.990569	6.2483	2.58026	0.460208	0.306255	2.15924	0.0322054	4.51911	1.7772	4.45123	5.29586	1.91203	0.0310054	0.285351	0.761972	1.52615	1.2807	1.81578	0.0617614	1.6365	4.00504	1.58589	3.58521	2.919	2.19944	0.926017	5.25002	1.84197	1.70065	4.11831	4.22529	5.26883	1.12381	2.59131	4.80139	1.75716	2.27777	2.17569	2.01922	0.121084	5.89463	0.66098	2.78364	1.43143	0.152809	4.36881
EPIC17	1.54663	8.56316	1.44843	10.3678	6.92465	3.34081	2.10976	4.2932	1.67316	0.391606	6.17582	2.1977	5.64224	7.02837	5.14031	0.118344	0.432585	1.09238	2.11069	0.826719	0.734996	1.61208	2.91819	4.70126	1.96888	1.89757	4.54295	2.80772	1.50684	4.46097	3.45859	1.585	5.54845	2.76688	5.23759	1.59973	1.58835	6.46732	2.88397	2.31378	0.0640073	2.77316	1.06436	0.620844	1.89375	2.61418	5.53287	0.340226	4.52
EPIC18	2.93315	8.46943	3.30445	1.05129	3.80083	2.15299	1.20557	2.18184	0.476897	0.0322054	4.9305	2.09448	5.71851	4.93602	2.59694	0.121095	0.211454	0.785586	2.47795	1.35125	0.245026	0.21963	1.25595	1.20248	0.660259	0.959508	1.95675	3.43948	0.576392	3.96564	0.0585506	2.45951	3.4821	0.989414	3.88363	3.84031	2.5644	3.5868	2.10462	2.12154	0.228326	1.28752	0.557937	0.15053	2.22675	1.72621	0.722457	0.283578	5.0082
EPIC19	2.05388	10.1896	3.55676	1.15031	4.67511	1.80299	2.33899	0.250584	0.820708	0.271252	7.29896	2.16007	5.65475	6.23166	2.08929	0.0246584	0.653755	0.243379	2.38631	1.38969	1.76837	0.836254	0.815355	3.76633	0.843884	1.87867	2.63248	3.89027	0.224815	4.35361	0.333665	2.2833	8.12343	0.921955	5.11187	0.966359	4.55309	5.40274	2.09727	2.09809	0.019372	0.413541	0.616197	1.26295	0.354412	1.77778	2.32454	0.119707	5.8275
EPIC20	0.117921	8.84291	0.622192	1.89612	5.79024	2.15083	0.0593508	0.15579	1.03389	0.0322054	4.93753	1.31065	5.28141	4.253	1.38292	0.0941176	1.0659	1.29652	0.941456	1.10048	0.352267	0.489468	3.05049	2.93207	1.24979	2.44244	4.47815	3.04102	2.54568	4.37757	0.390697	1.4648	3.11771	5.30973	7.08467	3.53233	3.32902	2.56269	1.63105	1.54059	1.46445	2.56469	0.648502	0.0780356	3.89985	2.09848	2.03543	0.41905	5.66183
EPIC21	0.93998	9.5754	1.05668	1.0463	6.072	2.47699	1.11687	1.42121	0.957603	0.274142	11.3204	0.847894	4.93992	4.74891	1.91961	0.0868377	0.289974	1.90561	0.104184	0.481434	0.328751	3.22371	1.22191	1.54064	2.40887	2.30099	3.26373	1.92435	0.328132	4.84473	1.01023	1.66507	5.86306	1.24458	4.9683	1.89291	2.65024	2.51869	2.93931	1.68221	0.0140067	1.22415	1.52136	0.00434017	0.492871	1.2581	1.49038	0.236038	4.75349
EPIC22	0.117921	8.41091	1.60579	2.96679	3.41599	5.69068	0.73423	1.61734	3.91513	1.57154	4.40572	2.05863	2.89788	4.07829	1.70071	0.0551126	0.550772	0.564568	0.668476	3.42529	1.15493	0.469972	0.789806	3.23757	1.25302	1.69834	2.25337	1.29649	0.147793	2.36021	0.347597	1.3307	3.14129	2.67526	6.61839	4.92785	2.47926	1.83852	1.41238	4.70534	0.496831	0.367199	1.14897	0.74251	0.395471	1.53817	1.14226	0.180312	6.98699
EPIC23	1.90911	8.82085	0.671859	1.92563	4.35438	1.95762	0.539964	1.77288	1.1186	2.16587	5.77075	1.49597	3.8657	5.19094	1.40142	0.0282427	0.42118	0.751477	2.12809	3.3603	3.02191	1.39873	0.881789	2.75635	1.58046	1.86404	3.34418	2.92962	0.543041	3.12533	1.02953	2.0651	4.5327	0.509244	4.25825	1.17813	1.79084	2.32063	1.57254	1.58499	0.660563	0.705898	1.24525	1.38263	0.58715	1.59404	1.53725	0.129007	4.73957
EPIC24	1.25967	9.76115	2.34745	1.85847	5.12655	2.77179	0.554265	0.428331	0.576235	0.195643	5.05174	3.37281	8.00912	4.38254	1.15314	0.032933	0.354918	0.502816	1.17811	2.17516	0.223194	0.610836	0.644582	3.87674	1.68383	2.55634	4.43064	4.62828	0.847833	5.25227	0.715831	1.59035	7.90468	3.67945	7.70135	1.71926	2.65379	1.56547	5.43027	1.86036	0.376526	0.499911	1.26698	2.78762	1.12391	2.12618	0.861056	0.161339	5.05576
EPIC25	1.3702	9.30538	0.14459	0.953802	6.62945	2.83871	1.06729	0.532376	0.487212	0.813934	5.56754	1.91312	4.68042	5.3504	0.886534	0.0119912	0.547512	0.426774	3.75693	1.80689	0.0461792	1.07091	0.78894	2.80872	0.854973	1.44357	3.99749	2.75231	0.627765	3.99721	0.0585506	1.13855	4.21964	3.8623	7.2444	2.82913	2.25997	3.42573	2.27681	0.919544	0.847746	0.769038	2.53429	2.23598	0.335585	4.13398	0.837815	0.199229	4.24139
EPIC26	0.746837	9.08935	1.02389	1.81256	4.91702	2.87365	0.843795	0.227677	0.804068	2.77053	3.82494	1.78257	4.53747	3.61757	0.77325	0.0613644	0.441653	0.939795	1.91862	3.05453	1.57815	0.937635	1.09333	2.67175	2.33092	1.17091	1.31479	1.84462	1.19695	4.36997	0.406344	1.86804	5.16239	2.04267	5.73816	1.6406	1.91954	1.56917	1.4512	1.62894	0.844329	0.525332	2.23743	0.139075	0.712645	1.62961	1.45563	0.33411	5.00843
EPIC27	1.45984	10.1668	2.74061	1.38623	3.40568	3.22016	1.34959	1.12256	1.1677	2.37271	4.92374	1.0446	2.55772	6.13173	2.4238	0.117699	0.68563	1.03538	2.77486	0.575206	0.102473	2.08598	1.06536	3.76941	1.23189	2.5538	2.44713	2.41824	0.475787	4.36981	0.274824	1.37339	4.91954	1.45401	4.4815	2.78903	2.26582	2.42627	1.05568	1.01962	0.142031	2.2118	2.8841	0.394598	0.88695	1.45424	2.64003	0.134225	3.83072
EPIC28	1.73392	9.24383	0.188177	0.942315	4.3359	2.05223	3.79972	0.152228	0.563037	0.365915	5.16613	2.84918	5.33885	3.90411	2.48296	0.0378254	0.453914	1.75183	2.51183	1.42894	0.251207	0.657512	2.20897	2.64009	1.0395	1.41549	2.54776	2.61844	5.15023	3.93002	0.347084	2.31435	3.959	3.48696	7.10216	2.02681	1.70957	2.83133	1.99991	1.01328	0.388125	1.90864	1.74329	5.82313	4.17841	3.05349	1.7018	0.668014	3.2049
EPIC29	1.5996	8.68795	1.23693	0.784853	7.11078	3.22474	0.0593508	0.35993	1.43213	1.00716	8.08682	2.7813	4.61249	7.01795	0.968781	0.053078	0.230987	0.318921	2.31312	2.10762	0.937524	0.539225	0.821381	2.8893	0.60805	3.33353	2.81157	4.09227	1.75815	5.05565	0.395169	2.07581	4.85053	2.3939	6.28207	2.05027	2.84422	3.67502	1.53285	3.18708	2.32071	1.3935	0.874364	0.395779	0.889883	4.07124	1.72096	0.0464936	3.34612
EPIC30	2.08036	8.59898	1.13096	1.34936	3.94247	3.10749	0.0593508	1.09614	4.91829	2.74968	6.84023	0.9024	4.6332	5.52152	3.45712	0.232064	0.372801	2.94407	2.31194	1.24745	0.0461792	1.65188	8.40236	3.92253	2.8155	1.33365	2.91827	2.85851	0.481281	5.03343	3.45859	1.77219	4.63123	7.45212	4.59155	1.58034	2.71537	1.13612	1.50582	3.574	0.806904	2.75052	1.72041	0.0922694	2.62783	1.93418	2.12103	1.05626	4.91489
EPIC31	0.117921	9.14563	0.72123	0.918533	6.43408	2.724	3.22488	2.14901	1.41284	0.466554	3.96565	1.50061	3.88964	3.63565	1.97822	0.0431847	0.609183	0.226192	0.641864	0.214521	0.800433	0.362514	0.849288	2.07617	1.46054	3.51214	2.6787	2.8541	1.30896	3.23892	0.45121	1.0113	4.15831	1.29331	5.0393	1.16405	2.74119	2.01282	1.53162	1.72866	0.345087	1.70236	3.12178	0.134794	1.44601	1.31115	1.11909	0.0869837	3.09178
EPIC32	1.32621	8.71011	0.641406	0.558384	5.75655	3.42223	1.0705	1.36392	0.752281	0.297613	5.14512	2.04191	3.71697	4.96821	2.42005	0.0252251	0.508598	0.887926	1.67137	0.482735	1.73093	0.817068	1.12136	0.40148	0.349426	2.5102	3.4486	3.02274	0.992579	5.15484	0.680273	1.88765	3.35552	2.97521	5.62946	4.05145	3.82166	2.58834	2.48557	1.67264	0.152303	1.11837	0.888963	1.86557	0.545497	2.27906	1.38626	0.686962	3.34242
EPIC33	1.43402	8.78915	0.0228966	0.383897	6.78528	2.48891	4.29174	0.224217	1.24664	0.53954	7.96021	2.94042	5.32884	5.18909	1.73312	0.0290097	0.425502	0.0530296	2.09399	1.38815	1.04903	0.655358	1.30719	0.40148	1.10028	1.91503	2.50964	3.83714	4.49446	3.46111	0.143303	2.01094	4.75661	1.17074	4.03808	2.81847	1.28709	4.43286	4.23702	3.06171	0.00445753	1.20018	1.20458	0.955253	0.942452	2.3424	2.27408	0.0843534	3.31072
EPIC34	4.88429	7.72176	0.428171	0.381094	3.17534	2.55074	1.7322	0.567067	0.399239	5.20863	6.44768	1.14516	3.44	10.6107	1.47388	0.025414	0.590386	1.24528	4.17037	1.67877	0.933989	1.21658	1.11498	2.61524	0.811604	3.69905	3.02591	3.99115	0.705312	3.51255	0.405867	1.19969	4.6211	1.10206	4.90108	3.85726	2.00157	1.82197	2.77701	0.637511	1.03535	1.08206	1.627	1.38392	1.31033	2.39646	1.32465	3.38422	4.88613
EPIC35	3.52559	8.28474	1.39157	2.37481	5.29376	3.5534	0.0593508	1.29513	0.00828528	1.39382	6.56568	1.35066	5.08307	6.57919	2.17559	0.0643772	0.503767	1.49826	1.08623	0.0360172	1.21695	0.587829	1.75706	2.59765	1.80997	2.23447	3.18176	3.03773	3.3035	5.05708	3.3371	2.62108	3.6267	1.80503	5.03284	1.23022	2.50353	4.32357	2.96286	1.79342	2.49302	1.78362	3.5713	0.08272	1.70609	2.12824	1.33726	0.550332	4.71165
EPIC36	1.93342	9.4089	0.292526	0.783937	6.05992	2.94156	2.81236	0.167033	1.51844	0.36865	5.62133	2.3031	5.34945	5.01373	1.87684	0.0370665	0.353476	0.0229058	2.32849	0.821076	2.38963	1.44456	0.780226	3.22195	1.2576	2.16585	4.37524	3.48988	3.90676	3.16237	0.305688	1.49875	4.69301	1.40564	5.35215	0.877913	1.41507	3.00522	3.31624	2.30283	0.0621415	1.10998	1.13987	0.384143	0.837061	2.05424	1.26843	0.176252	3.87714
EPIC37	1.61907	8.83907	0.725376	1.13619	4.89041	2.17173	1.92593	0.359017	1.11743	0.694869	6.10321	1.79737	4.86383	5.34934	1.38798	0.0528817	1.19537	0.796347	4.91845	4.2612	0.536255	0.2402	1.44398	1.8102	1.41316	1.65146	3.74483	3.29424	1.93624	3.34559	0.0585506	1.89063	4.26074	1.46336	4.33171	3.66185	2.39865	1.62491	2.64063	1.76775	0.111234	2.43287	2.06331	0.164003	1.151	2.79437	4.12642	0.177847	4.02667
EPIC38	1.87268	9.40526	4.65372	0.390822	6.98646	5.34352	1.22239	1.10612	1.66371	2.51919	4.43553	2.27852	4.29334	5.08374	0.877865	0.117491	0.508223	0.240874	1.62342	3.94252	8.59817	1.422	1.03941	1.69808	1.5333	7.79517	3.10375	2.41274	5.38207	3.01233	0.844102	2.22188	5.93916	1.47564	4.54074	1.74771	2.37903	2.06506	1.69972	2.03024	0.00445753	1.94456	1.57794	1.52453	1.72103	2.61158	2.02451	0.110352	1.92818
EPIC39	3.04375	8.89679	0.155396	0.238543	5.57093	2.1209	0.0593508	0.325321	1.26843	0.19088	4.37473	1.28707	3.73207	4.56276	1.84766	0.0225898	0.857255	0.217644	0.222189	0.543116	1.42733	0.723624	2.84942	0.40148	1.10115	1.98177	2.17779	1.43635	0.776318	3.84153	1.48353	1.07263	6.57658	1.96792	3.88663	1.34627	2.57548	2.96516	2.14594	0.918136	0.823081	1.66563	2.21478	1.78632	0.541953	2.46973	3.22222	0.722787	2.87898
EPIC40	1.18568	8.66215	0.303167	1.46412	8.49877	3.81267	0.0593508	0.717926	0.979742	0.0959794	5.02655	2.38728	5.53748	5.35292	1.38004	0.0444066	7.75902	2.05183	0.850985	1.99179	1.00397	0.486983	0.669699	2.80037	0.865276	1.18048	2.12287	2.24347	2.11665	6.36246	4.17573	1.4159	3.60762	3.04506	4.28715	2.32693	4.65583	2.10781	1.95381	1.55215	0.137259	0.581469	0.475921	2.89943	1.1311	1.87416	1.27225	0.369156	4.28281
EPIC41	1.84957	11.1653	0.8649	1.8918	4.97775	1.91698	0.803361	1.0468	2.33852	0.352498	5.76018	2.36147	4.76064	5.50678	2.86567	0.0711521	0.592392	1.49724	2.42424	0.630216	0.744848	0.381392	1.08662	2.97992	1.53829	2.08077	2.70662	2.93118	1.45542	4.20556	2.89072	2.07842	3.69138	2.1028	5.73473	2.88601	2.56987	1.17003	1.50579	1.95973	2.25267	0.933489	0.994096	1.50943	0.983195	2.67989	0.940158	0.435486	3.51171
EPIC42	2.10636	9.71134	1.0744	1.52798	5.4946	1.81934	0.481901	0.343816	1.29173	0.970427	4.86981	1.02915	5.01907	5.96577	2.21813	0.049415	0.38127	0.155697	1.6214	0.277021	1.38353	2.19953	1.04325	3.28112	2.60874	2.16228	3.91065	2.76826	0.886759	3.53262	1.09484	1.07676	4.47125	2.05123	4.85198	1.11649	2.46831	3.34114	1.11436	1.75239	0.115702	1.66492	2.14211	0.0147771	0.678677	2.60464	2.53288	0.14032	4.56806
EPIC43	2.31956	9.19364	1.30782	0.95959	6.33021	1.7543	1.69762	0.55136	0.521596	0.179371	5.67955	3.06328	5.04695	4.78944	1.82499	0.043529	0.214911	0.150622	1.5024	0.497017	1.18638	0.5702	0.7284	1.96458	1.31399	3.32367	3.1138	2.56848	1.75784	3.15025	0.290099	0.315701	6.10825	3.57108	5.96307	1.80035	1.65345	2.38436	2.03574	1.91896	0.0391888	1.74515	1.61913	0.246309	0.933089	1.53041	1.51184	0.0614436	3.60678
EPIC44	4.49732	8.74454	2.99549	0.767051	6.70339	2.00644	2.06127	0.584482	0.999486	1.14225	5.4384	4.38083	4.69478	7.94277	1.6485	0.0225448	0.222278	0.610143	3.19895	2.81259	1.24841	0.993768	1.40284	3.07045	1.20983	2.49491	3.588	2.74723	0.888487	3.50137	0.416624	2.21137	5.39207	1.29583	5.25578	1.97457	1.53455	2.09357	2.20803	2.9016	0.0656894	1.13538	0.610661	0.17631	0.576691	3.24604	1.98993	0.123426	3.18718
EPIC45	1.43773	9.83691	0.799856	3.3776	6.16452	2.68136	0.756745	0.953257	2.365	0.855602	5.17514	5.45961	6.98516	5.31275	2.2718	0.0632174	0.401794	0.288888	2.54926	1.63557	0.0461792	0.410659	2.61855	2.03185	0.780077	1.25727	1.80248	2.34238	2.58657	5.65932	2.71118	0.625834	4.80929	3.4012	6.47872	0.499486	3.64901	3.46161	1.65177	0.927012	0.330689	0.839045	0.915903	0.426262	1.80573	1.57503	1.19625	0.277452	4.12387
EPIC46	2.81177	9.67326	0.252843	0.594876	7.01428	1.65734	1.30412	0.587847	1.06952	0.384788	4.77376	4.26749	5.25104	7.63909	0.612234	0.0633211	0.180512	1.32279	1.65956	0.939932	1.20939	1.29322	1.57715	4.94044	0.620512	1.99259	2.96434	3.2409	2.30814	3.33384	0.0585506	0.909258	6.16334	1.98349	5.26875	1.38254	1.77594	1.96886	2.10232	3.22388	2.36829	1.80319	0.571634	4.11126	2.5474	5.56495	1.1723	0.676132	3.32051
EPIC47	1.87937	8.93738	1.30612	0.670073	4.60364	1.47	1.64673	1.54728	0.83052	0.569863	5.54653	1.38738	5.08856	4.48007	1.93337	0.0434364	0.803198	0.761554	2.34868	1.35004	0.63704	0.890096	1.21447	2.15511	1.44875	2.00204	3.09821	5.29902	0.388661	3.48776	0.358801	1.0947	3.32615	1.39891	5.2364	1.49191	1.67181	2.6465	2.5334	1.60225	0.156102	1.8964	1.48554	0.285089	1.08951	1.26901	1.47787	0.271686	4.46087
EPIC48	2.07752	9.35576	1.2018	0.873435	4.96857	1.92549	1.17192	0.234591	0.675946	1.22908	4.16517	1.44475	4.63312	4.42243	0.690827	0.0502641	1.02182	0.772385	1.83279	0.540627	1.42129	0.584294	1.24067	3.4311	1.89106	2.19413	2.45542	3.65998	0.568566	3.75844	0.266457	0.97	5.05218	3.11081	6.5615	1.41005	2.22543	2.2789	1.34042	2.26412	0.109996	0.978746	2.25033	0.0629275	0.565512	0.958381	2.15157	0.189314	5.29565
EPIC49	3.36528	9.64255	2.50206	1.15253	5.13802	5.90438	3.25271	2.16172	1.78569	0.714598	6.54871	2.73119	5.99755	5.65798	1.3078	0.0492445	1.24572	1.43688	5.6989	2.95976	2.05687	1.67928	4.1623	4.19197	1.36338	2.19877	3.74109	4.84156	1.5242	3.08257	1.07156	2.53626	4.53626	2.00651	6.54897	2.77705	2.39347	2.68231	3.84179	3.83311	0.0701211	1.40191	1.86201	0.112269	0.575136	2.41262	6.87198	0.797432	4.99511
EPIC50	0.979149	9.26481	0.204351	0.835635	5.69866	2.58753	4.52737	0.928371	0.987337	0.819388	5.3557	2.72308	6.13843	4.97575	2.16223	0.0255412	0.442075	0.788802	3.846	1.08864	2.18937	1.58149	0.711694	2.63549	2.21406	1.46122	2.56394	5.30225	0.315857	3.69638	0.440192	1.35823	3.92934	1.18682	5.33614	3.43903	2.15502	2.0312	2.13263	2.24574	0.0884345	0.423441	1.50587	0.345254	0.389594	1.75138	0.893935	0.933843	4.52443
EPIC51	0.117921	9.43769	1.92327	1.80767	3.60937	1.71644	1.03944	1.6682	0.00828528	1.59436	5.24356	0.855584	0.253602	4.7098	1.47581	0.0355856	0.342898	0.274421	2.47658	1.67793	0.261672	0.515571	1.10126	1.9731	1.17073	1.04087	2.39143	2.19199	0.799633	4.66638	0.235521	2.17376	4.03346	2.50016	4.15167	1.60356	3.14156	2.49065	1.11005	1.99828	0.127737	1.32618	2.70001	0.103243	0.595897	1.71545	1.67566	0.244834	5.7165
EPIC52	0.117921	9.6872	0.392133	3.80147	3.35701	3.15054	0.283024	0.977421	0.54593	1.15505	4.36053	1.12657	3.89427	3.52604	2.46888	0.251622	0.682298	7.76536	1.84894	2.04908	1.21127	1.3043	3.7165	3.58327	1.96383	1.13706	5.96202	1.27366	0.165472	5.37042	1.39089	2.03479	4.29055	1.96973	6.13054	0.811074	2.67602	2.27448	0.939893	1.44533	0.284089	1.64793	1.33454	1.36039	0.748754	1.56481	2.68671	6.13643	5.29507
EPIC53	0.117921	9.97785	1.9959	1.06021	6.49368	2.84742	0.396612	0.593063	0.47476	1.51148	4.8874	5.28462	5.24316	3.7177	1.7434	0.0254372	0.438852	0.999843	3.24984	1.73489	1.36104	0.467254	1.26505	2.82322	1.65861	2.8125	3.19952	3.12287	0.250205	5.42984	0.672933	3.35556	5.66019	1.36592	4.14952	2.30098	2.61576	1.93728	1.64408	2.45784	0.0992097	0.854841	0.528292	0.395807	0.613689	1.52511	1.15596	0.270226	4.33003
EPIC54	1.70582	9.24076	2.09714	3.80093	3.03631	2.44824	1.18249	4.33917	0.871224	0.559975	4.87784	0.896702	5.60896	4.15786	4.03796	0.0502737	0.993011	1.76603	3.40006	2.36217	1.23836	0.313728	0.708075	2.16798	1.1129	1.0894	1.87594	3.19334	0.348913	4.75898	0.330922	1.19169	3.35031	1.54817	5.04184	2.75865	3.00882	3.1101	1.9876	1.82019	0.197724	0.892739	0.8081	0.195691	0.548344	1.74065	1.47316	0.504593	4.37127
EPIC55	1.14565	11.9917	0.427924	0.909943	5.95144	2.12944	0.421144	0.426328	1.37528	0.5037	4.7348	1.49443	3.85339	5.34404	1.21945	0.122937	0.521612	1.32829	2.14454	4.72961	3.31298	0.0617614	1.68257	2.88476	2.84102	1.89942	2.91303	6.63664	2.1706	3.69443	0.72856	1.88155	5.65149	3.67096	5.5857	1.60584	1.92349	2.34509	4.14211	1.90504	0.1457	3.11531	1.07903	1.58621	2.92343	2.25059	5.55135	0.366877	4.25875
EPIC56	1.68802	7.92661	1.65571	1.37396	5.50587	3.81293	0.225138	0.273169	0.684275	1.96079	6.44013	1.15244	5.59972	5.66616	2.35731	0.136953	0.544434	2.52433	1.61529	0.949197	0.878431	1.55306	1.70811	3.39778	2.32827	2.26388	4.16823	4.91707	3.33849	5.78182	3.17154	1.59115	5.20089	3.83403	5.82213	1.55535	2.23749	3.07452	2.86463	2.22181	0.295459	2.88139	1.71156	1.19883	2.64518	3.42054	4.12881	0.298755	5.73183
EPIC57	2.39404	8.97097	0.211679	0.34989	4.17533	4.00276	1.05139	0.631403	0.428782	1.49284	5.18789	2.04938	4.59876	4.10716	1.79971	0.0335914	0.439536	0.688751	0.104184	0.942325	0.697958	1.02309	0.860321	3.97588	0.954392	1.90903	4.57638	4.29018	1.08042	4.28807	0.312334	1.84073	3.83007	1.67645	4.42316	1.35216	3.34223	2.07623	3.56216	2.41141	0.075476	1.67642	1.75741	0.312854	0.851926	1.80495	1.39223	0.327528	4.64729
EPIC58	0.453943	8.28388	1.26177	0.48074	4.55027	2.89173	0.32847	0.381509	0.447872	1.10067	3.43162	1.13985	4.24144	3.99145	1.08746	0.0343143	0.406259	0.569663	1.13727	1.02946	0.949793	1.55764	1.07173	2.69497	1.35489	1.87231	0.316203	2.38796	1.25552	5.02011	0.728587	0.511075	3.2474	2.99301	4.88135	1.53293	3.15054	2.24067	1.31772	1.04895	0.819663	0.737597	1.58106	0.440164	0.582257	1.45632	0.489269	0.18854	3.76562
EPIC59	1.69715	9.08929	1.01022	0.260719	5.63748	2.06954	0.507421	0.412702	1.27228	0.705251	3.85725	1.62603	5.36241	4.23682	1.7051	0.0608082	0.444389	0.42743	2.18815	1.67705	1.62636	1.92258	1.28307	3.10475	1.39078	1.91526	1.89518	1.91513	3.19224	3.61471	0.914155	0.925644	6.01154	1.14333	3.7334	1.20196	2.35361	1.87645	2.63017	2.63171	0.927003	1.91429	1.54256	3.81276	1.29726	1.96407	2.10246	0.267428	2.69098
EPIC60	1.54064	9.23864	0.622881	0.941547	4.06128	2.15105	0.144545	0.421087	1.20734	0.33955	4.48924	1.36871	4.82651	4.13781	2.51412	0.0296415	0.846502	2.02605	0.306131	1.46332	0.982556	0.0617614	1.46669	4.12699	1.17438	1.10565	1.51125	1.53631	1.32261	5.03181	0.549405	0.892933	4.71601	2.99079	4.94149	0.715078	4.39528	2.54057	2.09486	2.21634	0.0810328	2.98278	1.21266	0.217256	1.64942	1.86114	2.76987	0.387477	6.18806
EPIC61	1.21957	8.33807	0.414043	1.85511	5.18909	2.73142	1.04041	0.587976	1.40511	0.205968	4.84216	1.11379	3.82863	4.38341	3.15769	0.0616765	0.266716	0.766453	0.771234	0.6407	0.992634	2.74517	1.87596	2.87205	3.73655	1.22331	2.44627	2.51488	3.25097	5.52794	2.30271	0.316018	5.10292	1.96686	3.84683	0.634542	2.48768	2.56914	1.69012	2.3624	0.0248266	1.34898	0.467559	1.31524	1.84386	1.79991	0.955642	0.212643	3.82974
EPIC62	2.0999	9.33151	0.83543	1.33703	5.86759	5.85549	2.4967	0.876609	0.308501	0.143847	5.10187	3.58292	7.47691	4.47646	1.91267	0.0713409	0.565427	1.52373	1.88923	1.99489	1.07956	2.20712	1.31097	3.53401	3.04235	1.83937	3.8561	4.00031	0.389827	4.9136	0.468331	2.39759	4.45347	1.21959	5.02627	1.42894	2.6058	3.44358	3.93476	3.01193	0.627806	2.11019	1.37729	0.541452	1.38218	2.38048	1.56867	0.4964	4.86882
EPIC63	0.544292	9.09697	0.847208	0.637436	6.17905	2.33417	1.9544	0.099319	0.522961	0.578577	5.02231	3.40675	3.26009	4.17059	1.92214	0.044429	0.410063	1.97535	2.45041	1.53893	3.55848	0.0617614	1.77429	1.84336	1.30038	1.8996	1.87366	3.56054	2.2764	3.09643	0.188399	2.01201	4.54087	2.66594	5.92473	1.27641	1.72328	2.26129	2.27336	1.32492	0.288315	1.01264	0.626564	2.94095	1.54191	3.03146	2.39768	0.488094	3.37833
EPIC64	0.117921	8.73366	0.480259	0.32873	4.41475	1.97253	2.04422	0.764178	0.892139	0.202631	5.22573	1.36504	4.94081	4.30089	0.648475	0.0400729	0.457295	0.900344	1.56314	1.11886	0.113327	2.19144	1.62135	3.86559	1.76869	1.30994	3.00168	2.92158	0.620566	5.43991	0.292021	0.850715	3.36441	1.1452	3.24958	0.917929	2.34133	2.21162	3.14775	2.46708	0.478497	0.791348	1.39615	0.796596	1.04178	1.61419	0.844228	0.585852	4.85069
EPIC65	0.117921	9.67801	0.498579	1.12393	6.27008	1.75782	1.4208	0.449389	0.945992	0.326519	4.28499	2.86756	5.36318	5.2399	1.21581	0.0288437	0.312621	0.968511	2.31332	1.58916	0.782287	0.479195	0.687424	5.01274	0.729105	4.10189	2.37832	3.82994	0.426606	5.48333	0.467039	1.4726	4.51162	1.92474	6.25325	1.84908	2.03065	1.93485	1.7737	3.65538	0.579749	0.417447	1.07931	0.756451	0.705766	1.50725	0.919654	0.272923	4.15987
EPIC66	1.77964	9.3245	1.2719	0.594776	5.10884	1.68615	3.08189	1.43883	0.945992	2.60615	4.8824	1.31636	5.05892	4.68039	1.89133	0.0361429	0.646611	0.132322	2.52251	1.77407	0.400364	0.443513	0.864817	3.64684	2.4891	2.57048	1.94967	3.08571	0.89511	3.74635	0.405928	1.93421	4.1252	0.905092	3.90911	1.73479	2.2384	2.52929	2.42802	1.20981	0.00445753	1.30334	1.36145	0.00434017	0.92698	1.07232	1.57957	0.0784068	3.63376
EPIC67	1.57395	8.71533	0.785913	0.648788	5.88703	4.34072	1.46477	0.541236	2.99689	0.0322054	3.90854	2.58992	2.78068	4.14314	1.7247	0.0541671	1.15988	0.2172	1.68075	1.55505	3.9906	0.557229	1.02443	3.48988	1.13534	3.08265	2.74966	2.20833	2.76832	3.79302	0.512785	3.72458	6.33969	1.13009	3.32342	1.48853	1.52514	2.23151	1.50955	2.73144	0.0431995	1.32034	0.531308	2.24157	1.37319	2.99589	1.24627	0.091168	1.79436
EPIC68	3.5974	8.28873	0.0228966	0.344851	3.79599	2.5234	0.0593508	0.289424	0.950225	1.21828	4.6232	1.89285	3.13721	6.40883	2.7599	0.0150651	0.257976	1.94657	0.342611	3.72032	2.00463	1.8574	2.33778	2.96223	2.72819	0.812158	3.8089	1.23331	0.487866	6.2715	3.26475	2.64371	4.91125	2.10413	5.17876	4.23734	3.13004	1.28956	1.3062	5.23081	1.89848	1.08434	5.19373	1.89341	0.383594	3.74206	3.50512	1.75955	5.95073
EPIC69	0.117921	8.27718	0.146386	1.56063	7.83068	1.9071	1.25592	0.534863	2.47539	0.0322054	5.41618	2.59787	4.41551	6.12526	2.65759	0.130254	0.57579	0.368378	0.45045	0.447423	3.79437	0.399329	2.48573	2.65987	0.929959	2.63762	3.89284	4.27471	6.82701	3.89916	4.52089	0.553887	4.10114	2.88325	6.47667	0.734994	1.24505	1.48047	6.14592	3.69708	0.238376	1.73427	0.980516	5.11245	3.90798	3.11013	2.2869	0.223077	5.0229
EPIC70	1.61127	8.98448	0.463786	0.387896	5.70577	1.86296	2.42529	0.462234	0.839509	0.767389	5.13152	1.42366	3.92375	5.29075	2.0394	0.0254788	0.311273	0.110559	1.68849	0.302444	1.5372	0.0617614	1.01091	3.02142	0.768769	1.13504	1.87893	2.05905	3.06633	3.10428	0.212844	1.35468	6.33431	1.5952	4.79089	1.22728	2.0457	2.58164	1.49278	2.48475	0.36569	0.470146	1.81698	0.188184	0.727666	2.10108	1.2572	0.0853322	2.97654
EPIC71	0.87222	9.25106	1.47626	0.0894286	5.81792	2.64644	1.53043	0.0822988	0.527755	0.0322054	4.23094	2.54209	5.1364	3.45488	1.97162	0.0351088	0.609532	1.49408	1.74125	3.20905	0.0461792	0.38675	1.95569	1.28683	0.442468	1.82951	2.83038	2.21227	0.893478	3.65339	0.217153	0.352388	3.16376	1.69593	5.32164	1.45618	1.9959	3.66158	1.7673	0.889815	1.01273	2.00171	2.08863	0.0637594	2.36468	1.76288	1.59069	0.135865	4.66536
EPIC72	2.56009	9.14558	0.511713	1.36496	5.21093	1.52637	1.50542	1.40776	0.869964	2.36175	3.36321	1.38645	3.69173	2.63466	2.36648	0.0619118	1.00103	0.693454	0.729187	0.536103	1.98376	1.28207	0.61904	2.64491	2.27369	1.72593	1.81411	1.52883	0.986494	3.50611	0.350338	0.987573	5.21278	1.86815	4.44948	0.916792	2.0199	3.49339	1.72085	2.08757	0.00445753	0.902754	2.29482	0.276052	0.890396	0.984589	1.61018	0.138107	4.25377
EPIC73	0.117921	10.774	1.99837	1.0671	5.53554	3.65185	0.0593508	0.243277	1.01727	2.02713	5.12848	1.20555	5.00402	4.57105	0.972986	0.0449555	1.36659	0.671915	2.9543	1.99091	1.01329	2.87907	2.06838	2.04703	2.4526	1.88402	3.10871	3.83202	1.46153	6.58731	1.57534	1.86036	3.25108	1.35026	5.41707	1.08325	3.95245	2.28991	2.38785	1.47855	0.500178	1.87039	1.96414	0.409522	0.913237	2.25751	2.69857	0.104072	5.46097
EPIC74	1.7312	8.81418	1.04212	1.01651	6.63602	2.16992	0.702978	0.642222	1.29529	1.10683	5.41418	1.22444	6.88895	4.68358	2.27866	0.034917	0.713579	0.462301	1.82441	1.35576	0.211151	0.258836	0.615992	3.36465	0.491866	1.88446	1.98049	1.1969	1.50194	4.66793	0.738878	1.84056	3.44745	2.77394	5.05849	1.86585	2.79031	2.47238	3.6137	3.04796	1.39646	1.32767	1.00066	1.6702	0.857864	1.91401	1.13124	0.237675	4.47192
EPIC75	1.30786	9.34166	1.96809	0.409335	6.74081	2.31462	4.71197	0.267943	0.585314	1.60752	5.22886	2.53332	6.53908	3.83597	0.685244	0.0188891	0.368757	1.01783	2.40587	1.88078	0.15238	1.64768	1.09622	2.78414	0.936581	2.39439	2.09807	3.06453	0.892435	4.56497	0.565242	1.79518	3.94743	1.64251	6.40373	2.74365	1.91948	2.91892	2.80778	1.18102	0.426499	1.02031	0.851707	2.56538	1.62066	2.06684	3.09263	1.94434	3.83288
EPIC76	0.968868	10.1406	1.28134	1.69847	5.71662	2.5674	2.11603	0.616303	1.0819	1.14583	4.61065	1.14056	4.59538	4.97218	1.29701	0.022777	0.606867	0.274554	0.638961	0.502311	3.68809	0.323446	0.926289	3.55609	1.35362	1.60226	2.54313	3.04776	1.13247	3.33227	0.246859	1.82743	4.23951	1.40752	5.94054	2.54496	1.89854	2.5315	1.8866	1.87449	0.118646	0.572503	1.86416	0.165335	0.74075	1.29788	3.25914	0.173732	4.06289
EPIC77	2.64353	9.17391	0.410433	2.3577	6.04918	3.55822	0.683344	1.43477	1.95806	0.204816	6.82475	3.61238	5.00996	9.08738	3.50184	0.051665	0.519488	0.716827	1.99698	0.927183	0.758243	3.01188	2.30805	4.79782	1.50992	4.78838	3.19039	4.27035	0.796591	6.18509	4.63437	1.32908	5.56286	2.00892	5.14649	1.8981	2.72567	3.00076	2.24183	1.93547	2.09202	0.969047	0.795096	0.801324	0.601905	3.0733	1.11025	0.128339	5.15759
EPIC78	4.68637	9.29941	0.787683	2.41176	7.10789	2.22788	1.15842	0.715157	1.24103	4.89074	4.98846	3.78049	6.21731	5.47398	2.81311	0.0285917	0.417251	0.311785	2.63193	0.688352	0.0461792	0.264096	1.59675	3.84791	0.529345	1.46545	1.69079	3.80081	0.831205	4.85529	2.82751	0.644447	5.1433	2.37187	5.6081	0.485986	1.82423	4.66073	1.69852	1.11778	0.33849	0.720801	0.960468	3.90713	0.71845	1.32878	0.959807	0.47803	4.12811
EPIC79	0.117921	9.47449	1.54637	1.28711	5.64075	1.97776	1.80494	1.19319	0.803991	0.601769	4.87247	2.34211	5.2151	4.47239	1.61824	0.082281	0.319623	0.519319	1.94119	1.68827	0.611875	1.16151	2.04011	2.46791	2.38172	1.56847	2.37557	4.17274	1.84013	5.3906	0.790583	1.13047	5.55162	2.65108	5.51957	0.855314	2.40985	1.97503	2.39061	1.04696	0.174006	1.47288	1.78006	0.130024	0.706155	1.58254	0.618316	0.115319	3.95379
EPIC80	0.117921	8.95602	1.49494	0.729567	5.38342	3.56137	1.10654	1.33177	0.428868	0.594941	7.14873	1.63523	4.91467	6.12659	2.09694	0.0874836	0.540424	0.172993	3.67054	1.78966	1.10523	2.13901	0.848098	1.06428	2.04393	3.00801	4.79203	6.12405	0.26675	3.30779	0.436476	1.68666	2.95584	0.613906	3.81352	2.79489	3.63121	3.24332	1.5486	4.33411	0.00445753	1.04936	0.725578	0.0750509	0.848441	1.95372	0.980903	0.108679	4.36633
EPIC81	1.83477	9.97514	0.785911	1.70751	5.24248	5.78052	1.55517	1.48711	0.985332	3.11443	5.04535	2.02776	6.59345	3.59282	2.15101	0.129247	1.45024	1.24606	2.48513	0.974497	1.49434	2.68997	2.23041	2.86069	4.17032	1.60587	4.16062	3.4718	0.558346	3.99687	0.83488	2.18614	4.89031	1.28776	4.9915	1.55751	4.2371	2.90294	3.90843	2.54202	2.00254	1.52972	1.70881	2.89728	1.11718	2.39711	3.17659	0.693984	4.40886
EPIC82	2.80227	8.80342	1.04268	1.08479	5.81156	2.60866	1.2703	0.433354	0.987791	0.670373	4.15939	3.34124	4.71922	4.56588	0.981931	0.0413249	1.25351	0.420306	0.883812	0.204822	1.57404	0.450033	0.967076	2.52918	0.645005	3.40042	4.76374	3.02564	1.75966	2.67473	0.183242	1.00694	5.4383	2.38095	6.81833	2.26023	2.08716	3.34916	1.54644	3.28589	0.49144	0.962484	1.45744	2.14861	0.736258	3.66284	1.2774	0.122542	3.79802
EPIC83	1.84472	10.0103	1.94675	0.617782	3.51085	6.95458	0.526848	0.552937	1.06364	1.06816	4.7952	0.767748	5.569	5.93695	2.00197	0.0204039	0.274868	1.0551	3.51489	1.28706	0.331254	2.28517	1.31287	2.55892	1.66728	1.88448	2.9644	5.06301	1.59977	2.37063	0.668473	0.682859	4.35375	1.54786	3.65153	1.73928	2.84078	4.65025	1.7963	5.22925	0.0404388	1.30385	5.41447	0.663395	0.595921	2.95406	1.53989	0.184735	3.47078
EPIC84	1.96566	10.529	0.695272	0.648248	8.31124	2.28107	1.80646	1.14439	1.15616	0.751833	4.42933	2.75077	3.79785	4.07599	1.16018	0.0568544	1.54219	6.48539	2.1627	2.23684	2.39025	1.28892	0.891602	1.73349	2.2465	2.01386	3.89501	3.22099	0.902522	4.37917	0.469199	0.230134	6.36675	1.18331	4.28153	1.28448	1.81569	3.50852	2.25288	1.72023	1.91056	0.501522	3.11779	3.76048	0.395506	3.87012	1.54438	4.96787	4.17623
EPIC85	0.117921	9.52509	0.650461	1.22139	5.2673	3.35691	0.205699	0.459592	0.174001	1.10089	4.79262	1.10626	4.5155	5.96982	1.9188	0.0484005	0.951285	1.48546	2.94441	0.867515	1.18081	0.319008	1.39305	3.93306	0.774781	1.57322	4.16293	3.78417	0.934425	4.44987	1.04628	2.16706	4.11062	2.50091	5.70474	1.86771	3.04902	3.76866	1.2831	4.24269	0.195947	0.873852	2.35491	1.14052	1.10735	2.22776	1.16216	0.91442	4.42046
EPIC86	2.24377	9.3373	0.500725	1.05942	4.73549	3.48193	0.974878	0.682025	1.22229	1.14026	5.42865	1.60459	5.84717	4.7383	1.01031	0.0687383	0.792247	2.90158	1.18339	1.95362	0.379563	3.139	1.90635	1.51237	3.09493	1.91422	3.22848	3.57036	2.96425	3.18697	0.769343	1.12645	5.58316	1.64356	4.89159	0.69533	2.61715	3.05938	4.72748	1.99433	0.79682	1.30555	1.96548	0.241932	3.25024	2.69887	4.62814	0.644076	5.77376
EPIC87	0.117921	9.34783	2.35521	1.24276	5.25853	1.97036	1.22804	0.986721	1.01797	0.893517	5.02849	3.82791	5.48148	3.99761	1.95692	0.0663404	0.509163	1.0137	1.53185	0.906014	0.269828	0.272528	1.1853	3.73338	0.957985	1.58868	3.56549	2.43631	2.79949	5.51779	0.0585506	0.0458781	5.17781	2.69053	7.69206	0.960874	4.18493	2.38151	2.54307	1.70226	0.170965	1.31097	14.1647	0.163045	3.2901	1.4895	0.341432	0.202079	5.24811
EPIC88	1.69172	8.84543	0.759174	5.69668	5.49771	2.5215	0.812111	0.423791	2.08449	0.48327	5.39098	2.01489	5.82668	3.76633	4.63196	0.0309718	0.615327	0.929569	3.13133	1.30645	0.0461792	1.99819	0.929665	3.1923	2.16594	1.70481	2.37741	4.68205	1.52604	6.50677	2.49839	0.943432	3.02655	4.01061	7.69941	2.06584	3.15003	2.21602	2.54194	3.38886	0.223745	1.5764	1.94183	0.226124	0.712885	1.85678	0.817173	0.190718	4.83748
EPIC89	1.53618	9.33239	1.2513	0.483659	5.63669	2.52919	2.38619	0.532116	1.35325	0.991566	4.65186	2.48265	4.85625	4.57379	1.91003	0.0914463	0.564374	5.91204	3.11014	1.19379	1.27426	1.66059	1.24953	2.32658	2.3164	1.59068	1.65383	3.22955	0.539696	3.79101	0.53944	1.55889	4.62717	1.28063	5.10046	2.23104	2.91663	1.89996	2.89466	1.97068	1.74145	1.83251	2.29685	2.34652	0.778333	1.69085	0.541509	4.52414	4.06661
EPIC90	0.944297	9.69433	1.41821	0.842803	5.12421	2.12316	1.51316	0.648616	0.479244	1.86376	4.69537	3.58835	4.59367	5.60207	0.9139	0.0355275	0.351195	3.81282	4.95371	2.44062	1.70159	1.0471	1.26261	3.23465	1.88721	1.42721	3.75278	1.79469	1.21091	4.38709	0.0585506	1.62828	6.68033	1.63448	7.94647	1.22221	1.64942	3.01874	1.39712	4.23214	1.87787	2.61417	2.55116	0.063091	1.02196	1.93638	1.73207	0.486751	5.32464
EPIC91	2.20321	8.4525	0.0228966	0.407308	5.02946	1.8858	1.21746	0.299571	0.653121	0.574504	4.577	1.73606	3.67405	5.18588	2.01638	0.0155283	0.385528	0.645185	0.37522	0.610093	0.451507	0.963332	0.902934	2.66548	1.24572	2.71266	2.93455	1.9828	0.760651	3.61531	0.327598	1.16346	4.6257	1.954	5.317	0.913102	1.5764	2.29222	1.2472	2.12097	0.00891507	0.947033	4.89155	0.0905567	1.49556	1.90748	0.36356	0.516158	5.11265
EPIC92	4.46366	9.32041	0.291417	0.0894286	7.14451	1.28213	0.670891	0.46168	1.2949	0.280597	4.86416	4.12778	4.63862	7.94159	0.63385	0.0698623	0.184392	1.20286	1.51859	1.26664	0.395244	0.276049	4.50749	3.12109	0.523117	2.24424	3.81361	3.86576	5.07583	3.51649	0.0585506	1.45854	6.34269	2.46541	5.43722	4.40712	2.09743	2.08753	2.76261	1.09706	0.0517992	3.46273	1.27573	0.0736655	3.33761	2.77862	0.829878	1.33984	3.84655
EPIC93	1.75905	8.48618	0.120816	0.567498	4.67587	3.3844	1.00505	0.54473	1.73893	0.711446	3.73211	1.80314	3.14462	3.8392	2.53748	0.0419459	0.862198	0.234785	1.49938	1.40552	4.23586	1.18109	1.87224	1.33052	1.56811	1.883	1.45485	2.92888	4.51864	3.52936	1.15451	2.33303	3.94826	1.7222	5.61609	2.2047	1.85408	1.71468	1.26534	2.23998	0.117866	1.28174	0.955304	5.47292	1.78325	2.20203	2.66752	0.246054	3.99426
EPIC94	0.910758	10.5771	4.31874	1.96783	4.8786	1.46094	2.92146	0.932996	0.262777	2.02395	4.08987	2.78951	4.28265	3.72264	2.29473	0.10624	4.06353	3.65487	2.47727	2.91185	0.0461792	2.20062	5.07086	2.18535	4.05815	1.6912	4.4261	2.60725	0.149854	2.98574	0.152715	2.22192	4.16299	2.16658	5.82297	2.53041	1.95969	3.33308	1.38761	1.82932	0.109987	0.438854	1.90194	1.56256	0.559805	1.64817	2.02686	1.0208	3.73289
EPIC95	1.40392	9.32436	2.02327	0.410165	4.25229	1.68323	1.18123	0.333544	0.510127	2.51943	4.99822	3.26849	7.61691	3.93197	1.74187	0.0310359	0.69339	0.484659	2.70345	1.31473	1.83323	0.0617614	1.613	2.55102	0.655042	1.56408	3.09172	3.20696	3.3484	4.61802	0.277135	1.33056	4.17266	1.23414	3.96031	2.53797	2.80334	2.51315	2.53298	2.24735	0.71101	1.46242	0.121084	1.56533	2.06944	2.42182	1.11458	0.128757	4.04269
EPIC96	1.07688	8.89796	0.250218	0.591411	6.35659	3.80182	3.04657	0.664312	5.26087	1.00278	4.4758	3.43412	4.85622	3.75752	1.06545	0.0497369	0.562529	0.324597	4.10947	1.48421	1.30219	0.378151	0.651937	3.95233	0.690788	1.47332	2.19857	3.49108	1.20022	4.27279	0.373538	2.99094	4.16098	2.76813	5.74357	3.80181	2.34556	2.18805	4.15223	2.68455	0.202198	1.14022	1.13191	2.28192	0.973793	2.51715	0.398704	0.362632	3.31966
EPIC97	0.803962	10.0127	1.18606	0.759383	5.92779	2.00357	1.40014	0.51101	0.541515	0.428506	5.74199	2.88602	5.66777	4.72351	2.03065	0.0319973	0.506452	1.59432	4.02318	2.30258	0.785763	0.825138	1.41815	3.89528	3.30661	1.51767	2.54307	4.97725	1.62206	4.40171	0.326408	1.64151	4.1017	1.51979	3.86085	1.75019	1.95309	4.61856	2.74166	2.3905	0.27652	0.387305	1.79779	0.17982	0.499886	2.32339	3.49939	0.378166	4.47446
EPIC98	2.2	8.46668	0.21142	1.16263	4.20381	4.38022	0.0593508	0.33662	0.930959	1.16059	6.21402	0.898733	4.47344	4.63488	2.69391	0.0510745	0.361105	2.23145	2.01395	1.1372	0.749874	0.0617614	1.67062	2.14297	1.43006	4.73091	4.14181	3.22139	1.30514	3.235	1.7952	0.782006	2.87654	1.2459	3.90682	1.71467	1.86432	2.64513	0.862998	5.78184	0.493507	2.43458	1.95107	1.19936	1.25231	3.0155	2.74388	0.419155	5.80437
EPIC99	2.13553	8.92318	1.09948	0.347604	4.82288	2.51925	1.12183	0.626997	0.802505	1.65131	4.13331	2.19098	8.35027	3.44036	2.28302	0.0155464	0.932175	0.667123	2.61529	1.353	0.851827	0.349303	0.279347	4.12038	0.52596	2.49506	2.80183	2.43727	0.569896	5.57714	0.430533	1.81152	6.10258	1.34761	5.35943	1.172	2.99558	3.29472	8.87492	2.71821	0.086214	0.550668	1.3676	0.224606	0.36734	1.15868	0.15056	0.231458	2.36092
EPIC100	1.332	8.52642	0.263648	0.471575	6.6755	1.57316	2.28537	0.530315	0.588537	0.834345	3.91406	3.1353	5.38818	3.89712	1.94048	0.0437293	0.265518	0.265235	2.60063	0.968882	0.179276	5.18697	0.566957	2.78521	2.38619	1.75218	1.19466	3.99153	0.569809	5.25309	0.279564	0.28308	3.90651	1.00626	3.54346	1.59353	2.06021	2.31987	2.16322	1.26538	0.0682831	0.726716	1.47688	0.129197	0.550469	1.2607	0.870315	0.130624	3.00745
EPIC101	2.22417	8.56306	0.338584	2.09496	4.81069	2.31445	0.0593508	0.386239	2.16997	1.43881	5.22994	1.51114	4.22095	5.70183	3.29422	0.0493676	0.378096	0.567866	1.39698	0.915283	1.63361	0.911354	3.1757	1.3099	1.77292	2.69406	4.48576	2.12425	0.719521	5.38183	3.13824	1.21874	4.58452	1.90237	4.56557	1.61909	2.29169	1.86389	1.23004	1.85628	0.0461917	2.61408	2.351	0.276303	0.894202	1.37202	1.49144	0.464646	4.06725
EPIC102	1.53577	8.4724	0.204769	4.13788	3.17111	2.02624	0.500119	0.221289	1.20118	1.56205	5.45681	0.743859	2.58686	6.18211	3.60684	0.074556	1.69293	0.674846	0.607143	1.52011	1.2259	1.12772	2.13464	0.40148	0.92272	2.12182	2.53983	4.46055	1.31198	3.95748	2.94738	0.793364	3.95336	1.40354	4.031	1.92736	2.49531	2.44494	1.41008	2.17344	0.00445753	1.35007	1.74838	0.00434017	2.28328	1.47244	2.38858	0.239211	5.91967
EPIC103	1.48725	8.78109	0.502021	0.843487	4.36309	2.84119	0.0593508	0.517956	1.52359	0.443254	4.62419	1.19238	4.63152	4.15765	1.2248	0.13174	0.320143	0.890764	0.273531	0.757966	1.67876	1.87382	2.65923	2.23791	2.32339	1.65269	2.41299	4.00513	0.669077	3.42974	0.465543	1.16046	4.90399	1.87824	4.79422	1.42756	1.93631	3.28121	4.41354	3.59744	0.0386262	1.29684	1.52848	0.687817	0.784662	2.09384	1.4726	0.195141	4.67622
EPIC104	2.0567	8.33284	0.515249	0.36239	6.17134	2.18177	0.810703	0.788606	1.00167	0.809451	5.14255	4.21651	6.45443	5.19386	2.14581	0.0226063	0.315748	1.07855	1.85314	1.67677	2.19639	0.371418	0.803264	2.75793	0.647532	2.33346	2.52319	3.88651	0.918589	4.35911	0.0585506	1.36226	3.74129	1.9212	4.61045	1.60503	4.27168	2.02237	2.04348	3.11712	1.87117	1.17187	1.37295	1.8791	1.13169	2.90328	0.982633	0.305302	3.9407
EPIC105	1.22193	8.54626	1.33171	0.516368	3.76544	4.28404	0.0593508	0.471352	2.84629	4.19827	5.50376	0.659576	4.64901	4.20323	2.22781	0.0210635	0.605552	0.0509114	2.33461	2.65168	0.759514	2.32789	1.10351	0.40148	3.17504	2.89875	2.33293	2.8197	0.430508	2.92832	0.0585506	1.75385	4.70973	2.00589	2.70022	1.73831	3.00443	1.10113	1.36	2.10971	0.214168	1.13272	1.5823	0.698629	0.443341	3.45042	1.09237	0.110716	5.51516
EPIC106	0.117921	10.7095	2.49088	0.50736	6.05591	1.96516	0.0593508	0.22041	1.26293	1.62784	4.90064	1.76622	4.3347	6.12962	0.947871	0.0201537	0.354701	0.221129	1.19572	1.21914	2.28864	0.401138	1.04419	3.33658	1.25787	3.13645	3.10413	2.96293	0.628367	4.22255	0.557674	2.61811	4.22023	4.02913	5.55506	1.39553	1.7781	1.34116	1.14011	2.98601	0.0707578	0.224566	4.75985	0.168602	0.485204	1.19148	0.722183	0.100459	4.97357
EPIC107	0.117921	9.27925	0.248405	0.728252	6.4675	1.9839	0.0593508	0.443427	0.990921	0.611357	4.35519	3.52076	4.27261	5.21235	0.631294	0.0149416	0.864519	0.641044	1.3707	2.57943	0.115794	1.20265	1.18279	2.76945	1.78592	1.62281	2.29066	1.49612	0.894747	4.83681	1.11118	1.05392	6.49719	1.87978	4.66998	1.02376	1.77289	1.63912	1.30172	1.31755	0.0693274	1.21449	0.872478	1.24774	1.06993	1.35955	1.01742	0.133766	2.89777
EPIC108	0.753462	9.56003	0.359249	1.38679	6.76387	2.75183	2.68699	0.829528	0.896687	0.34629	4.52355	2.80092	3.96093	3.50492	1.46595	0.140506	0.371488	0.252322	1.63516	0.751256	1.51068	0.452853	0.89388	1.97161	1.28612	1.89902	3.51664	1.25647	2.63369	3.77288	0.330253	1.70725	5.32609	1.21583	5.1067	3.3344	2.56564	3.01895	2.18535	1.82768	0.0420347	1.80702	1.9828	0.157113	1.79043	0.403815	2.21977	0.165202	3.03971
EPIC109	1.39927	9.64282	1.59934	0.822162	3.94344	2.5202	2.08341	0.941048	0.756908	0.397325	6.31809	1.99831	0.507204	5.00334	1.09959	0.127937	0.66993	0.633431	2.14326	1.87198	0.0461792	0.805802	0.913757	4.61178	1.5452	1.86771	2.11617	5.33809	0.199591	4.16729	0.0585506	1.56716	3.29705	2.24384	4.94921	1.7389	4.23645	3.30359	2.10754	2.68298	0.219366	0.539579	2.25311	0.34792	0.940856	1.90108	0.730081	0.437246	4.49902
EPIC110	1.72263	8.70455	1.64852	1.46384	4.40899	1.93993	1.88057	2.74113	0.676675	0.962547	5.567	1.41569	4.82215	4.01229	1.63295	0.0948726	0.290987	0.674107	3.91472	1.18126	0.850295	6.16262	2.04434	3.6246	3.64666	0.899303	2.40368	3.00206	0.529312	4.20841	0.96108	1.63549	6.59363	1.41987	4.67793	1.31572	2.52914	3.11055	1.5673	2.71829	0.071137	1.56351	1.35217	0.123834	0.520416	1.5751	1.02456	0.2806	4.78817
EPIC111	1.83767	9.07413	0.79973	0.972827	5.84118	2.64564	0.0593508	0.239943	0.795311	1.5657	4.36866	2.18092	4.88373	4.13211	1.9356	0.0383724	0.576334	0.552779	2.48313	1.50501	1.55581	0.525848	1.60663	2.30993	0.67373	2.58422	1.62663	2.50482	0.965559	5.09284	1.01576	1.32533	3.92257	2.15815	4.44033	1.4622	2.11043	2.78767	2.20334	2.25842	1.19808	1.30376	2.47491	2.33493	0.762518	3.31632	2.54572	0.265266	4.5397
EPIC112	1.96956	8.43478	0.726988	0.732878	6.55146	2.19728	0.894509	0.778134	0.668495	2.14763	4.35408	2.60668	6.90413	3.69315	1.67861	0.0506043	0.869528	1.9902	1.15468	1.55012	0.462065	1.07612	0.99459	4.62329	1.16515	1.74035	2.86392	3.27425	1.49685	4.46877	0.834392	0.833438	5.43444	2.06749	6.20372	2.00947	3.88067	2.16782	2.39074	1.52546	1.07969	2.09929	1.66285	1.54944	2.0036	3.94077	0.368488	0.736315	3.98326
EPIC113	1.28502	8.64247	0.606838	2.79967	5.2499	6.30593	0.575004	0.528041	2.92834	0.635727	6.95127	1.19052	4.9599	6.26554	2.02601	0.141562	1.068	2.82543	1.38542	1.25686	0.26155	4.31126	3.40042	3.21308	2.98737	2.9823	6.82651	3.71251	0.223189	6.58445	3.98674	2.64012	6.09994	4.61895	7.11085	3.40136	4.22061	2.8925	1.48305	1.68493	1.55126	1.28362	1.92021	0.371155	0.945104	2.42549	1.39008	0.728161	6.51821
EPIC114	1.34965	9.5965	1.69782	6.45277	4.40033	2.94716	1.17989	2.28685	2.29395	0.473176	5.27074	2.88277	6.97094	6.32056	5.05459	0.0479166	0.468726	2.25307	2.78007	1.38312	6.0778	1.69736	2.09807	4.36294	1.04683	2.63699	2.51435	3.52034	1.2277	4.18684	2.89058	0.61989	5.26564	0.845232	4.31489	0.479151	1.04588	2.91229	3.30074	2.65647	0.272316	0.51853	0.121084	3.33526	0.490287	2.28708	3.38441	1.55936	5.58916
EPIC115	3.55322	8.07168	0.505158	0.854488	5.79307	2.31518	0.568081	0.717299	1.04276	1.20901	6.51552	1.96719	4.31641	7.94563	1.27262	0.0282185	0.283147	0.914092	1.93096	0.608445	1.2952	2.27496	0.691848	3.406	0.976791	2.16166	2.50886	2.4664	1.16441	4.18191	0.654782	1.16126	7.10975	2.93936	7.04072	1.4021	2.03328	2.42776	1.11786	1.85301	0.179113	0.883632	1.60355	1.54944	0.855979	3.49763	0.557653	0.193042	3.35724
EPIC116	1.63288	8.80166	0.856109	0.502104	5.19279	3.1201	0.76748	0.625866	1.29382	0.70657	4.29449	1.44215	5.20041	3.82182	2.14075	0.0486481	0.991818	0.938252	2.68412	1.07455	1.5468	2.29747	0.649544	2.81031	2.70632	1.48823	2.85257	2.94389	1.14552	3.51133	0.590631	0.995126	3.85651	1.38467	4.38296	0.792028	2.47127	1.15612	2.21831	2.31076	0.00445753	2.30927	2.02446	0.0135694	0.725847	1.36502	1.71874	0.300058	4.21984
EPIC117	1.72597	9.69461	0.842798	0.54908	6.16726	4.36035	0.0593508	1.34335	0.429348	0.530086	4.61797	1.96906	3.79783	5.39399	1.53533	0.0607599	0.528416	1.49079	1.33186	2.15988	1.76173	1.42119	1.06565	3.04889	1.1879	1.76575	2.2411	2.47073	2.13667	3.28179	1.06957	1.04775	6.73145	2.04089	4.47281	3.57482	3.34114	2.57001	1.36342	1.92821	0.551549	1.15212	1.10488	1.80545	2.11374	2.848	1.18938	0.971722	2.70623
EPIC118	1.19948	8.56297	0.0755224	0.547606	5.74466	3.05925	0.566508	0.289804	0.660278	0.331934	4.47646	2.04455	4.08041	3.94522	1.03177	0.0311641	0.436869	1.62263	0.451076	0.892648	0.338278	0.773648	1.19332	2.87056	1.52879	1.40135	2.96158	1.45696	2.55214	4.85009	1.45699	1.39264	5.63507	1.67024	4.49161	1.13057	1.92381	3.10909	2.69769	2.29402	1.27833	2.73205	1.94684	0.78491	1.72769	1.19548	1.20487	1.03663	4.01636
EPIC119	0.849537	9.99937	0.662021	0.417156	4.51733	3.81174	0.539309	0.221566	0.527661	0.4326	3.7532	0.771853	4.61235	3.89448	2.31989	0.0362551	0.49798	1.11027	0.656174	0.829014	0.649265	0.580859	0.872035	1.91543	0.464643	1.86673	4.23912	2.21168	0.518523	3.05375	0.815992	0.510503	5.29918	1.71851	4.7918	1.0384	1.38682	1.89383	1.58174	1.83571	0.147987	1.0466	1.1115	1.31499	2.70248	2.23171	0.455772	0.150875	4.01251
EPIC120	1.13712	9.19054	0.218351	0.450718	5.06207	3.84157	1.19594	0.366095	2.66377	0.250928	4.29152	2.07059	4.31482	4.20513	1.12875	0.0746962	0.373406	1.0074	1.14582	1.90482	2.10327	0.195659	2.0145	2.06372	1.13178	1.94428	2.72958	3.1746	2.1365	3.26463	0.472983	2.45937	3.89891	1.35331	5.79112	1.35331	1.922	3.57266	7.13037	3.05306	0.0633475	1.2483	0.277556	1.52145	0.936336	1.95015	2.28149	0.534869	4.17611
EPIC121	0.117921	9.44602	1.02688	1.80074	6.13197	1.33362	0.0593508	0.874741	0.293144	0.37951	4.85667	1.09441	4.048	4.35731	1.0666	0.0531957	0.352872	1.06174	0.425726	0.454692	0.0461792	0.851063	1.95488	1.83154	1.17483	1.6032	2.72904	1.6895	1.69452	5.95453	5.2147	1.61994	4.69199	3.09037	6.04039	1.01774	2.25535	1.98645	1.25069	1.11986	1.60618	2.86284	0.678153	0.142146	1.41648	2.56212	1.85688	0.145138	5.1279
EPIC122	0.944826	9.31904	0.741431	0.684615	9.60076	2.98237	1.62239	1.56523	0.333865	2.94961	5.27843	3.54605	6.07279	5.10899	2.06619	0.0333964	0.502911	0.746878	2.56513	4.40838	1.85012	1.95442	0.960329	3.50965	2.26872	1.89791	2.67751	7.42362	1.55207	5.81308	0.508974	2.58999	4.38624	6.98707	5.61612	1.4889	2.03753	4.12222	3.81266	3.38638	0.233981	1.6151	1.20378	0.313961	1.49295	2.51179	1.71741	1.90868	4.37079
EPIC123	1.65498	8.84661	0.353753	1.4458	5.03572	3.28191	1.80771	3.1266	0.500862	0.210426	5.81492	2.26858	6.38292	4.61538	1.74598	0.0702031	0.457805	0.36554	1.73525	1.49016	2.89232	1.70094	1.51541	3.58968	2.36988	1.6788	4.07497	2.95667	0.324753	5.33688	0.428479	2.39952	3.95987	1.00331	4.80764	1.70525	2.70983	4.96106	1.54885	1.88415	0.0436194	1.63207	1.87828	0.116278	1.0963	1.43023	3.40259	0.218193	5.23113
EPIC124	0.600743	9.27462	0.325264	0.622544	5.54264	2.2928	0.0593508	0.614319	1.04919	0.708348	4.56335	1.89118	4.28462	4.74771	1.91007	0.0245793	0.711892	0.658478	2.5348	1.01248	1.73552	0.673754	0.930425	1.96931	1.05088	1.36228	2.40564	2.45354	3.25485	2.68552	1.26996	1.42517	5.07975	1.69729	4.7906	1.96088	1.4251	2.85903	1.76856	1.83409	0.0645093	0.986516	0.557845	2.61607	0.823782	2.06904	0.928107	0.479368	4.27618
EPIC125	1.70985	8.84899	0.88179	1.21828	4.38967	2.91421	0.0593508	0.305265	3.23807	1.037	4.42271	2.16951	4.8503	4.19583	1.72643	0.0498703	0.578208	1.39073	0.768317	0.824466	0.457959	1.60669	1.63826	2.51687	2.57102	1.76047	3.17236	1.82647	0.273747	2.64952	0.95669	0.550623	4.20427	3.76738	7.49482	2.26644	2.58349	2.39783	1.03306	2.19179	0.258479	0.983764	3.28769	0.08354	0.430597	2.15994	1.49249	0.330007	5.07071
EPIC126	1.2188	9.16459	2.15349	0.702684	4.93096	2.21781	2.63053	0.263764	0.564577	0.0322054	5.13526	1.53796	6.25126	3.68345	1.16257	0.0197227	0.40873	0.865906	2.3303	1.56985	0.873086	1.96563	0.849291	6.45843	0.865678	1.75388	1.75718	1.39851	0.595045	4.16555	0.266132	1.44078	4.06377	0.868464	6.90831	4.16044	3.50148	2.37825	2.40485	1.44241	0.190508	0.87803	0.513339	1.08498	0.552992	1.80539	0.633994	0.0685577	5.78606
EPIC127	0.93917	8.9822	0.361897	1.64354	4.57666	2.74661	0.691623	0.639408	2.12847	0.703518	5.10322	1.27972	4.37132	4.47776	2.78582	0.0748431	0.363591	1.47692	1.00654	0.326052	0.809988	0.800369	1.79574	3.87595	1.87049	3.50132	2.31182	3.0369	7.50547	4.81461	6.7192	0.56376	4.11657	2.06384	3.70653	0.909889	3.93965	2.67742	1.56007	2.89939	0.0705085	2.00775	1.14871	1.56461	3.89091	2.32094	2.25979	2.1172	3.13867
EPIC128	1.24306	8.22766	0.65423	0.464782	6.59045	2.6028	1.03847	0.479272	1.8829	0.25515	4.38105	1.69799	3.85438	3.79986	0.787574	0.0501978	0.85668	0.337328	1.545	1.61396	0.959155	1.16882	1.02573	3.82662	1.4074	2.50168	2.72447	3.2556	3.35014	4.0075	0.633934	1.48326	5.18	1.45193	5.29974	1.14279	2.45542	1.45821	3.32575	1.3451	0.0304162	0.786625	0.863838	1.18665	1.1895	2.24626	2.19933	0.114922	4.50391
EPIC129	2.44778	9.87024	0.876105	0.998456	4.86652	2.7916	0.955621	0.631185	0.609249	2.15174	5.54185	1.6085	4.9084	6.0491	0.93417	0.0382857	0.485815	0.574543	4.64087	2.30848	0.941427	3.95628	1.62924	2.40257	3.4399	2.20389	2.4423	2.32238	0.47997	4.72533	0.5234	1.53532	5.52915	2.4077	6.23588	2.28908	2.32368	1.73209	2.19774	2.01519	0.338099	1.30923	2.53195	1.70794	0.72744	1.9618	1.13239	0.139075	4.52065
EPIC130	0.117921	8.95853	1.41906	1.04879	5.14608	2.18774	0.673872	0.397848	0.654152	0.323071	4.54036	1.16887	5.38086	4.22663	0.915243	0.0636146	0.492886	1.16897	1.82143	2.78224	0.25005	1.50101	0.967949	2.71779	1.97078	1.68011	0.871852	3.80444	1.70287	4.56003	1.28677	2.31723	3.00648	2.75507	6.41349	1.40848	3.08858	2.99182	2.98385	1.71484	0.221598	2.17641	1.50959	0.0842126	0.939204	0.742036	3.36289	0.134375	4.68205
EPIC131	0.117921	8.7252	0.490158	0.579343	7.66634	2.81767	1.44829	0.299349	1.08736	0.374658	4.85414	2.32881	3.48056	4.42771	1.93033	0.149507	0.248089	0.301118	1.66306	1.58002	3.30034	0.481664	1.23394	2.62222	1.2787	1.8772	2.1968	3.03671	1.39349	6.39719	0.270477	0.993121	5.20613	1.60558	5.67751	1.37827	2.31196	2.42955	2.47493	1.64041	0.226207	2.04876	2.10557	0.231308	2.25078	1.41659	1.58435	0.146166	4.52409
EPIC132	0.117921	9.84528	0.174153	0.746072	4.57394	2.72894	2.25321	0.582972	2.10982	0.0644109	5.83503	1.94235	4.49331	3.84494	1.79647	0.0573826	0.510946	1.16004	2.46225	3.27247	2.26273	0.364108	0.938419	1.87611	0.85725	1.04458	1.82816	2.3225	2.32429	2.94257	0.0585506	1.72719	2.3186	2.31502	5.3901	3.36285	1.06163	3.1942	4.66711	1.91127	0.00445753	1.27517	0.721428	0.351344	2.20675	1.46446	4.10909	0.442846	6.50397
EPIC133	2.08512	9.1548	2.1642	1.2688	5.56649	5.55687	0.731312	0.508035	2.16353	0.196736	3.95014	2.17342	3.33911	5.40065	1.77116	0.0779744	0.586608	1.48375	1.15141	1.81721	4.69203	0.597151	1.72796	2.85899	0.855477	2.04255	2.01714	2.66024	2.5382	3.15731	1.01203	0.908223	4.62297	4.85415	5.40461	2.29177	2.57416	2.21671	1.71156	3.43599	1.09485	1.56678	1.30404	5.37216	2.31157	3.15258	2.73101	0.145245	4.71066
EPIC134	1.28576	11.2382	0.490089	2.5089	5.47402	2.70737	2.14229	0.229028	1.05867	0.851841	4.33159	1.471	4.43637	4.60478	2.05832	0.0389882	0.458887	0.674648	1.31634	0.516736	0.0461792	0.28118	1.28421	0.40148	0.873779	1.06827	2.78979	2.0467	1.7282	3.78247	1.50737	0.354008	6.24845	1.52119	5.35961	0.462495	2.08994	6.07288	1.55891	1.81837	0.114032	0.421608	1.14584	0.963927	0.966399	1.48494	1.33253	0.175096	3.18047
EPIC135	1.40113	9.5894	0.623257	0.856137	5.49771	1.58971	2.08479	0.250597	0.409197	1.04546	4.62974	1.81352	4.96651	4.97377	1.18288	0.0288286	0.484023	1.58615	1.25119	1.764	3.2637	0.707534	0.953871	3.28943	0.822551	1.88587	2.37418	2.46792	0.561361	4.99743	0.482027	1.26953	6.73655	2.68039	4.76597	1.24895	4.7042	2.10644	2.97184	1.86009	1.40375	1.67624	1.90764	1.76179	1.5568	1.97515	2.21098	0.479181	4.07423
EPIC136	1.68985	10.2755	2.26233	1.17861	4.45656	1.78746	0.582002	1.73073	0.68311	0.803968	6.49993	1.98054	4.58256	4.53722	2.06276	0.030275	0.662343	0.295182	2.32884	1.9128	1.78251	0.0617614	1.11491	3.97372	0.560348	1.82226	3.59924	3.35809	1.4164	3.90472	0.27864	0.398382	3.07994	3.64561	4.53523	1.84884	1.92667	2.94914	1.45726	1.39632	0.0347416	1.07643	1.22397	0.289607	1.15972	1.74654	2.04382	0.113587	4.45179
EPIC137	1.78875	8.92062	0.3239	0.581157	7.93879	2.22838	4.33897	0.68034	0.874043	3.85883	4.44195	1.8838	6.18127	5.63715	0.892281	0.0525434	0.897375	0.496676	1.12336	0.425883	3.15321	0.632745	1.09849	4.30623	0.898332	3.40001	3.62254	4.18698	1.63206	3.59158	0.247913	2.09418	6.30901	1.72116	5.3711	1.75804	1.95445	3.96268	4.14418	2.77065	0.469409	1.98375	2.507	2.31268	2.443	2.75457	2.58612	0.110915	4.44184
EPIC138	1.5986	9.07389	0.0228966	0.451258	6.50005	4.0505	0.0593508	0.477803	0.911576	1.23781	5.22083	1.16952	5.72437	4.57044	2.18332	0.0706245	0.736029	2.76779	0.383057	0.446253	0.555513	1.24259	2.00511	5.1181	0.650339	2.98625	2.10858	2.99284	2.83949	4.64372	1.07253	1.70926	4.68061	2.94828	5.64098	1.07931	2.19458	2.85828	3.23852	2.37059	3.27226	3.02207	3.14061	2.49523	4.86304	1.54082	1.41242	0.999652	4.68163
EPIC139	0.117921	8.324	1.76809	0.815425	5.23237	2.72049	0.904388	1.39616	0.693595	1.48959	6.18909	1.41187	4.55546	3.92494	2.01371	0.021624	1.24114	0.145409	1.50185	0.288287	1.65845	3.09671	1.4278	1.35542	1.84014	2.04298	3.38598	2.57559	0.552654	3.48329	0.0585506	0.389348	3.75944	2.50626	6.49057	4.26257	2.74976	4.13427	1.1494	1.76187	0.211973	0.623483	1.51641	0.484373	0.786873	1.69373	2.98151	0.175195	4.49591
EPIC140	1.70227	9.25295	0.216066	1.19871	6.05333	4.13871	2.42386	1.50647	0.219963	1.19962	5.75539	3.42897	5.16901	5.20809	2.05124	0.03899	1.30816	0.546698	2.07787	2.22916	2.76074	0.752934	0.969974	4.33695	1.99611	1.37826	3.6755	3.83431	0.363123	6.02657	0.0585506	4.14668	3.88405	1.48515	4.21448	1.36038	2.68586	2.52723	2.55558	3.29806	0.358587	1.47795	2.26072	0.278117	0.738303	1.61086	0.913973	1.47749	4.91187
EPIC141	2.065	8.46482	1.75566	0.181963	5.13716	2.89091	1.26231	0.418428	0.408035	0.964511	3.70799	2.67943	4.7469	2.77032	1.80445	0.0219097	1.3294	0.689471	0.104184	1.26819	0.410795	0.0617614	0.512875	2.83288	1.23056	1.81185	2.4043	1.67937	1.61462	4.15673	0.410703	1.37704	5.05967	0.705685	4.38561	0.71458	2.14759	2.5326	1.66842	2.09877	0.0547674	0.5176	1.97348	0.0510802	1.2063	1.74575	1.50057	0.657387	2.29818
EPIC142	1.88294	8.10842	0.277557	3.68565	4.85777	2.44977	0.184926	0.612363	2.91447	0.365618	8.53407	1.05629	4.82417	6.36294	4.37454	0.0821592	0.502573	1.381	1.40403	1.63	0.23207	0.527691	6.49979	4.32875	1.45236	1.98145	3.30875	2.50844	0.815453	5.9905	8.40327	0.985509	4.4113	3.63721	5.07419	1.40901	3.7234	2.29241	0.926511	5.47617	0.0639266	1.06287	2.44068	0.555437	0.450092	2.22031	3.30033	0.523477	6.4112
EPIC143	2.71387	9.53463	1.56649	0.285083	4.03952	2.49565	1.67881	1.21827	0.877812	0.235546	5.8064	1.74304	6.06266	5.29487	2.12866	0.086163	0.633944	0.317914	3.6701	1.83776	0.0461792	0.464627	2.93281	3.11865	1.54067	1.50233	2.19536	5.70581	0.697932	4.07859	0.405754	1.40922	4.61098	0.961855	4.84558	3.19151	2.72078	3.49496	1.6598	1.40297	0.00445753	1.26658	1.15371	0.180375	0.597446	1.82898	2.40037	0.268281	4.60755
EPIC144	1.35049	9.77085	0.85095	0.749637	6.05231	3.34907	2.12673	0.705722	0.00828528	0.532442	6.42132	2.47503	4.95959	4.92338	1.49588	0.0515674	0.445923	0.678361	3.2668	2.90455	1.59223	0.0617614	1.25531	1.86795	0.96609	1.30468	2.50033	2.43154	0.563411	5.67867	0.196226	2.14397	3.44716	2.60945	5.81063	1.98934	3.21958	2.81294	1.8215	3.38789	0.258511	3.69455	1.00248	0.977214	1.40176	1.6809	1.487	0.139014	4.64741
EPIC145	1.43516	10.1254	0.456352	0.541164	5.48054	3.60429	2.01545	0.326951	0.698406	0.292959	5.13448	1.90532	3.42227	5.24256	2.26324	0.0543171	0.29869	0.293649	3.46912	2.01788	1.22465	0.329819	1.17907	2.91505	1.41111	1.75544	3.36466	3.27435	1.8936	3.55664	0.166578	1.18617	4.688	1.65591	4.99719	1.77558	1.73859	1.6898	1.72291	2.52461	0.173634	1.37498	0.887877	3.07706	2.19781	2.1159	0.783963	0.266876	3.46179
EPIC146	2.0753	8.88828	0.500875	1.00641	6.65687	2.78048	1.89339	1.53045	0.549	0.367188	5.77662	1.94815	4.73416	5.44794	1.08745	0.0339931	0.750864	0.1493	2.95821	1.88732	0.302039	0.360969	1.23542	3.74541	1.22426	1.70587	2.96497	2.69697	1.16848	4.89964	0.148151	2.30654	5.05754	1.74568	5.70079	4.59407	3.35783	4.16687	2.15511	3.16795	0.395391	1.72095	1.3155	0.142792	0.85904	1.73492	0.953956	0.106239	7.11604
EPIC147	0.785227	10.411	0.358769	1.50487	5.02975	3.10873	1.81476	0.292405	0.784467	0.368865	5.84874	1.64487	4.32048	5.90316	0.756813	0.0294189	0.31916	0.709787	3.80182	1.01678	1.99994	0.635961	0.786946	2.78517	1.57545	1.85278	2.01544	3.98162	1.90268	4.15443	0.720748	2.03641	5.41303	1.40986	6.41268	2.37632	1.76795	4.14784	1.71609	1.8325	0.176027	0.455564	0.767508	0.540463	0.802681	2.04325	1.44992	0.101946	4.4874
EPIC148	2.02248	8.50144	2.14121	0.45877	7.14674	2.27249	1.29326	0.69326	0.491383	1.14109	3.96835	2.56394	4.64948	5.08391	1.38295	0.0230086	0.380069	0.345416	1.4897	0.518787	1.76486	1.37195	1.21931	3.25343	0.881806	1.5452	3.47313	3.57331	2.82292	3.98177	0.134355	1.61567	4.33882	3.03722	5.72674	1.23254	2.50569	2.93969	1.57039	3.235	0.087117	0.466404	3.19962	0.160757	0.961583	1.47668	0.739992	0.132814	3.22438
EPIC149	0.858642	8.73783	0.852337	0.937937	6.9452	3.01965	0.849437	0.791494	0.00828528	0.636871	5.19055	2.00039	2.95217	4.86704	1.01121	0.0247161	0.423971	0.957114	1.91962	0.666829	3.96287	1.13978	1.26287	3.38945	0.959406	2.49668	1.99633	2.1468	2.27703	3.57911	0.349784	2.29076	4.09977	0.653951	4.87743	1.25055	1.72102	1.76576	1.30551	1.58507	0.224757	1.02351	1.25735	2.51169	0.946639	1.6142	1.07439	0.363189	4.37899
EPIC150	2.74291	8.7474	0.0228966	0.208127	4.19638	4.52951	1.26346	0.359493	0.571112	0.0322054	5.3481	1.27356	4.34657	5.3443	1.5849	0.160563	1.17345	0.469589	1.28005	1.51612	0.644612	0.578813	1.55211	2.40548	1.55824	3.51049	3.05678	1.43203	0.621326	3.20388	0.0585506	0.489802	7.64671	3.36762	3.97175	2.96365	3.40235	3.64853	1.68262	2.63586	0.10905	3.0307	0.317741	0.671312	2.03709	2.82197	1.09632	0.805028	2.49151
EPIC151	0.117921	8.33905	0.270798	3.32756	7.44124	1.09445	0.323618	1.93309	1.60559	0.0322054	4.60477	1.96806	4.89236	4.20796	2.01134	0.0384014	4.30879	1.32106	0.586994	0.34393	1.41007	0.508184	0.712903	2.65992	0.458709	1.98791	3.12127	1.06841	2.00882	5.10482	4.72996	0.863371	4.11491	3.13265	5.53614	1.77903	3.36279	5.45456	1.28705	1.4587	0.258117	0.830476	0.242168	0.322954	0.79363	4.21898	1.55696	0.295423	5.77987
EPIC152	0.831991	8.83561	1.49494	0.601194	5.17585	4.2754	0.798051	0.332916	0.111474	0.716213	5.47663	1.26435	3.72195	6.25395	1.11762	0.0446447	0.90291	0.347718	2.77583	0.785931	1.14744	0.883634	1.11787	2.75929	1.4613	2.69613	2.49494	4.04482	1.35393	4.62464	0.286202	2.91662	4.69125	1.50063	6.00362	2.85174	2.22779	2.80601	1.50351	3.67355	0.910785	1.14371	1.35786	0.929214	0.858294	2.20066	2.44648	0.171067	3.70789
EPIC153	0.963228	10.0296	0.834421	3.39083	5.04727	1.65263	1.20232	0.745847	1.32697	0.571335	5.42366	0.862474	3.25331	6.42872	2.7595	0.147261	0.565542	1.25789	1.32338	0.876976	1.17919	1.3867	1.01575	0.40148	3.43787	1.76603	2.66623	3.71732	2.84996	5.23464	2.69894	2.23952	6.01788	1.75784	4.05416	1.59363	2.28569	2.10049	2.10721	1.93839	0.224909	2.55291	1.26024	0.0330245	2.07916	1.98334	1.92041	1.32613	4.63145
EPIC154	7.99515	9.44298	2.46486	0.819839	5.95218	1.41066	2.31259	0.918097	0.233191	2.29472	5.06452	1.11775	4.25905	6.40061	0.734113	0.0528563	0.414971	0.882743	2.19431	0.87469	0.813934	2.15039	0.828244	1.99081	3.76502	1.36814	5.84598	3.83456	0.462808	4.13456	0.0585506	0.561686	6.3451	1.81803	4.25846	1.3058	1.56643	4.29651	2.16687	1.69069	0.064844	0.452478	1.6695	0.26773	0.486082	4.28302	1.97387	0.149449	4.67445
EPIC155	1.21708	8.57511	0.215948	0.595166	4.77726	2.34258	1.03081	0.696958	0.748053	0.849849	6.17058	1.05052	4.38206	7.22981	0.609754	0.154359	0.6524	0.246191	2.01973	1.35331	2.64095	1.26794	0.95374	3.33666	2.22714	1.45151	3.39496	2.05465	0.224774	4.85259	0.564953	1.9058	4.49879	1.86767	3.86333	1.19953	3.3568	5.09731	2.25704	1.55113	0.541782	0.51505	1.67194	0.064207	0.503361	2.63971	2.07488	0.319081	5.55974
EPIC156	2.95878	9.19439	0.447276	0.690742	6.03003	2.22979	3.2651	1.43398	0.697533	0.222673	5.75516	1.26536	3.86854	5.15527	1.0878	0.0342512	0.979943	0.954296	3.64047	0.566877	1.82907	0.673727	1.20135	3.20292	1.32274	1.92783	2.2053	2.94993	1.55639	3.89201	0.268146	1.40391	5.0813	2.74359	5.09663	1.67752	2.00047	1.96809	2.0884	1.95812	0.0784049	1.11037	2.1111	0.206206	0.759191	1.39613	2.42674	0.367503	4.24277
EPIC157	0.117921	9.54738	0.473832	0.62614	5.43076	3.06381	4.39807	0.598349	1.19008	1.95892	4.66279	3.80725	4.75534	4.83262	1.39125	0.0292151	0.447403	0.180322	3.06646	0.99473	0.0461792	0.65476	0.674469	3.14132	1.1864	2.42486	2.7318	2.42751	1.71073	4.55091	0.195531	3.98526	3.24968	1.15213	4.94514	1.20542	1.56991	1.95863	2.44405	2.20278	0.0306262	0.726882	2.01017	0.202827	0.538437	6.48167	1.51421	0.144548	3.66547
EPIC158	2.29788	9.45286	0.634462	0.607068	5.92908	3.24083	2.30976	0.323835	1.25683	2.0215	6.24617	1.82562	4.27022	6.63353	1.01202	0.0387462	0.471004	0.290596	3.48597	1.54117	0.779698	0.594778	0.695307	1.75796	0.663593	4.57946	4.02638	3.4901	1.46013	3.07726	0.0585506	1.27873	4.13463	2.06495	3.90485	1.53471	1.78454	3.49202	2.97669	5.45314	0.114647	1.62882	1.63672	0.144868	0.546989	2.04464	3.62391	0.288707	4.67465
EPIC159	0.117921	10.6156	0.489662	0.353967	5.7698	1.78568	1.61199	0.208284	1.04216	0.429012	3.63853	2.97603	3.98774	5.49698	1.72743	0.0326614	0.281563	0.120022	2.31665	0.852213	1.59537	0.375026	0.657036	3.15731	1.46212	1.10026	1.01651	2.26624	1.28897	4.01224	0.290156	2.03284	5.43156	0.882941	5.97389	1.40416	2.67317	3.01148	2.92464	2.69148	0.0220377	0.423127	0.671049	0.0948181	1.08161	0.82082	1.96795	0.117529	2.82233
EPIC160	1.0457	9.29661	1.92917	0.807821	4.92699	2.1336	0.0593508	1.27177	0.978264	0.0322054	5.32621	1.31755	4.45133	4.06151	1.87406	0.0396874	1.66196	3.32739	1.77283	0.617284	2.53967	0.885246	1.37635	2.45377	1.91579	1.36092	2.17698	2.5927	0.647806	3.48579	0.451425	2.16288	5.44688	1.9514	4.24991	0.804617	2.41341	1.41367	1.44882	2.15646	0.175295	1.7718	1.53851	0.389796	0.694377	2.30196	2.01786	0.264075	3.93128
EPIC161	0.117921	11.0875	0.696878	7.59829	7.33711	3.10131	3.01058	11.8319	3.3608	1.93135	5.39711	3.49249	4.20127	7.21085	5.85018	0.311558	0.691004	0.198012	1.21214	3.65945	1.49446	1.31108	1.15129	4.64759	2.02179	1.43456	3.68241	2.51179	2.22681	5.80435	5.62403	2.74115	5.85884	1.58102	6.41094	1.56086	2.25505	2.33733	1.89441	1.38556	0.212794	1.23713	0.911694	0.9528	1.11192	1.17204	1.29077	0.166677	3.25547
EPIC162	1.99985	8.73232	2.4727	0.548711	5.42309	2.61502	2.21053	2.52704	0.699938	1.53322	5.28542	1.61987	4.86063	5.05643	2.14204	0.0702272	0.385045	4.71407	2.82985	2.09064	0.120998	5.53742	2.15532	3.60082	4.38995	1.39422	2.92465	2.97175	1.86205	5.6477	5.69083	1.43711	6.34577	1.77783	6.74833	2.01912	1.88921	2.01737	1.78708	2.14797	0.906617	1.19119	1.74592	0.987206	0.911075	1.9881	1.54752	0.654659	4.84759
EPIC163	1.4236	8.21793	0.687007	0.544442	5.49608	2.71923	0.488476	0.356133	1.45455	2.39642	6.13006	1.72754	3.57596	4.83827	1.753	0.0569103	0.296268	0.419433	1.57377	0.66693	2.2938	0.0617614	1.53874	1.60241	1.84252	2.55575	3.02886	2.67411	3.27939	3.96437	0.459866	1.47043	4.36941	1.05845	4.68586	1.21259	1.83017	3.66501	1.18428	1.57933	0.951441	2.11859	1.68466	0.667801	2.53418	1.98467	1.06192	0.15385	2.78785
EPIC164	1.98803	9.04264	0.821358	1.09296	5.52276	2.98415	6.10725	0.610526	0.680767	3.82372	5.79203	3.94403	5.3126	4.53748	2.40133	0.0397865	0.68403	0.578536	3.08234	3.4315	2.75709	0.638941	0.933867	3.52906	1.52801	1.85081	2.95953	3.50951	3.13727	4.78799	0.0585506	2.53062	2.71859	1.47141	6.43593	2.59529	2.17306	3.12718	2.78428	1.58037	0.0458508	1.75767	1.58301	0.481024	1.09367	4.15952	1.90669	0.199799	4.73597
EPIC165	0.117921	9.17417	2.63365	1.09604	5.30551	2.9959	0.0593508	1.22008	0.692622	2.34057	5.87977	1.50815	4.31998	5.17242	1.70658	0.081608	0.583923	0.360239	2.78398	2.39578	2.41352	2.08699	1.56251	1.12798	2.58078	1.40545	2.98539	3.07892	0.763394	3.99965	1.16285	0.786063	5.76003	1.42567	5.51513	1.41657	1.73537	2.31594	2.08811	1.89236	0.0589	1.16791	3.05373	0.335134	0.664893	2.46586	1.74619	0.110335	5.52025
EPIC166	1.73432	9.03365	1.10112	4.16636	5.19095	3.31648	0.45696	0.238641	1.62934	0.70581	5.86544	2.41216	5.77014	5.79217	2.54912	0.0293301	0.431391	1.1561	3.47539	3.64152	0.952089	1.2516	1.06701	2.01629	1.81596	2.64392	3.61759	3.71976	1.66332	5.12025	1.93349	4.20168	4.30802	2.10469	6.27065	2.34779	2.99794	2.49415	2.11002	1.45666	0.00445753	2.29364	2.10063	0.0666915	1.08499	1.46955	1.14183	0.164563	4.04997
EPIC167	1.85495	8.4658	0.37256	0.342387	6.3442	2.01416	0.714766	0.660003	0.667802	0.0322054	3.80609	1.79809	4.69161	3.53135	0.645428	0.0378211	1.14831	0.722964	0.991547	0.275925	0.795269	0.999998	1.0567	3.87359	1.23615	2.57697	2.5029	1.75768	1.62724	3.58027	0.434269	1.06048	5.37182	2.30772	3.37244	1.13631	2.28972	2.32291	3.28614	1.96459	0.480461	0.929297	1.82206	1.49611	1.48889	2.26413	2.32298	0.342967	2.51114
EPIC168	0.117921	9.61468	0.392384	0.99088	5.65765	2.06922	1.81993	1.30875	1.72408	0.599899	4.47432	1.83314	3.97785	4.93963	1.5768	0.0289424	0.309591	0.348469	0.669467	1.67823	3.00245	0.405102	0.770555	2.28813	0.82019	1.19833	2.20808	1.90216	3.28568	3.96897	0.730357	1.90804	5.866	0.779775	6.14642	1.63625	1.90154	2.58748	3.68762	2.78008	0.0533854	0.377577	0.454152	3.48962	0.816758	1.37832	1.95778	0.212297	3.8152
EPIC169	2.24192	9.25015	0.223397	0.894183	4.31703	2.56943	2.3939	0.964435	0.178593	0.424932	4.72833	1.95678	5.33186	4.00484	1.05268	0.0377892	1.43299	0.171491	1.69058	1.01716	2.7394	0.320673	1.07949	3.95562	1.27182	1.48814	3.12974	4.35522	1.12588	6.34168	0.0585506	2.92245	4.50622	1.1996	3.41117	2.97804	2.41284	4.40098	3.64783	3.5263	0.00445753	3.15181	1.4119	0.287064	1.10724	2.2217	2.69542	0.169982	4.0605
EPIC170	1.65971	9.9574	0.360323	0.526887	5.86316	2.02319	3.09465	0.297521	0.695991	1.35623	4.80051	2.23336	5.29695	3.5785	2.02389	0.0267946	0.584746	0.187484	2.82262	1.62543	0.930246	0.533943	1.93093	2.34982	0.926433	1.80183	2.21259	2.99616	0.876134	4.44595	0.415185	1.3744	3.79239	1.40141	3.49363	1.74927	1.64287	2.74049	2.67194	1.49481	0.0803915	0.333717	3.57616	0.887623	0.419323	1.41024	2.59326	0.186539	3.90322
EPIC171	0.117921	8.92899	2.19627	0.637638	7.09175	1.66872	1.15714	1.69815	1.34666	1.11624	3.43351	2.15768	4.8813	3.04955	0.532426	0.0209751	3.59571	0.152319	1.66888	0.289054	2.4663	3.22692	0.886691	1.72403	4.20545	1.56202	2.57731	2.76251	1.80036	2.90125	0.737163	0.978696	4.34907	1.51466	4.19752	0.972796	1.69966	1.62493	2.01282	2.15095	0.0714453	1.28992	1.29714	0.0821147	0.980685	1.76563	2.90872	0.0999118	4.12127
EPIC172	1.50126	9.53925	0.70073	0.809768	6.1979	2.91148	0.197062	0.845018	1.7225	1.23902	5.565	2.38609	5.18012	5.12566	1.13622	0.0302901	0.660139	0.847196	3.20797	2.10333	0.136247	2.4735	1.92858	3.55055	2.62955	1.89339	4.64637	3.40874	2.12644	4.42343	0.892544	0.866742	4.59728	2.41442	5.3997	1.90482	2.75194	2.266	1.38802	1.90128	0.0372267	1.39136	1.99304	0.0608191	1.24123	7.63788	1.32616	0.806313	3.9709
EPIC173	1.66301	8.69089	0.733652	0.897614	4.23414	1.72521	0.821777	1.88141	0.095275	0.533935	5.77473	2.91297	4.43311	5.47339	2.35304	0.0300651	0.582006	0.472506	2.90592	0.904923	0.14235	0.392468	0.849813	3.63943	0.998499	3.12375	2.34307	3.04656	0.836686	4.13236	0.428145	1.79889	6.26619	1.35691	4.87393	1.51921	1.99721	1.95652	1.37234	1.57705	0.236015	1.15055	0.83514	0.213056	0.880164	1.08631	1.69331	0.684294	3.6589
EPIC174	0.117921	11.4371	0.302298	1.12642	6.00584	2.01526	1.78647	0.330175	0.827635	2.08399	6.30632	2.62485	5.9288	5.09845	1.61238	0.0351748	0.880101	0.767172	1.47032	0.751956	1.70099	0.288756	1.13605	4.277	1.41124	1.18743	2.49628	2.5067	0.772188	5.27134	0.400927	1.50537	4.52171	1.17494	4.93975	1.52708	2.47278	3.40237	1.91621	1.80297	0.127143	0.659281	0.712808	1.47242	1.06482	1.09334	2.50737	1.38462	4.8596
EPIC175	2.04966	8.77269	1.78148	0.674153	5.16785	3.7858	0.838936	0.785827	1.24824	2.3973	4.73382	2.15743	4.13061	4.76483	2.34701	0.0300433	0.381674	0.266393	2.2621	0.993541	3.24274	0.844419	0.565596	1.96219	2.421	2.33874	2.02102	4.09831	0.429312	3.97506	0.0585506	1.36965	4.01732	2.30137	6.46731	1.16619	2.31408	2.66024	1.96906	1.56677	0.108573	1.66671	2.75526	0.0599628	0.641315	1.0777	2.83524	0.133823	3.49452
EPIC176	0.749158	10.2903	0.0721254	0.381721	5.26936	4.58821	0.641545	0.871211	0.991996	0.662989	4.0925	1.89327	3.1554	4.00062	1.26826	0.0277436	0.329706	1.09599	1.68575	0.595722	0.0461792	0.400215	2.01098	2.61807	0.42995	2.00138	2.8187	2.0182	1.05112	4.90122	0.926578	1.78887	3.56406	2.62765	4.95802	1.63093	2.39689	2.54355	0.965975	1.43695	2.15779	1.85167	1.00031	0.198156	1.26271	1.56891	0.633953	1.69746	4.53829
EPIC177	0.768702	8.69346	0.360748	3.62549	5.99154	2.39906	0.71706	0.333062	2.45757	0.890052	4.28647	3.04045	3.69015	4.52545	2.92146	0.185693	0.4503	0.248245	1.70861	1.07302	2.96919	1.07968	0.793936	2.65782	2.14093	2.02643	3.39464	3.54929	1.46811	3.52007	3.07887	1.49772	4.49279	2.62094	5.15542	1.31687	2.30292	2.49502	3.21063	3.44172	0.086286	0.633746	1.85115	0.0559702	1.05501	2.02144	1.70258	0.100054	4.11292
EPIC178	3.39009	8.80345	0.241812	0.610099	5.1993	2.29619	1.22964	0.805938	1.0092	2.34997	4.63602	3.25293	5.3987	5.07736	2.73213	0.0428353	0.346318	0.479599	3.08273	1.35822	0.432074	1.32086	1.44912	4.34144	2.02709	1.9285	2.9223	3.74668	0.455792	3.46003	0.65909	0.525821	4.48986	0.664192	4.85552	1.37888	2.31395	2.09105	2.16084	2.53425	0.140473	1.38301	2.13865	0.821493	0.382241	1.23771	2.53425	0.339172	4.36915
EPIC179	1.65075	8.499	1.37195	0.726916	7.75634	1.56535	0.977009	0.628993	0.966153	3.66677	4.51484	6.01983	4.30327	4.88393	1.2378	0.0386926	0.497301	0.103665	1.70926	0.495915	2.51196	0.626099	0.864108	0.40148	1.22368	1.21368	3.36719	1.71121	0.698565	2.81353	0.0585506	0.434427	6.37584	1.35985	6.18376	0.721838	1.52904	1.42481	1.57838	1.65376	0.0172392	1.66684	1.52756	0.00434017	0.612921	1.15462	2.23458	0.0917247	5.73889
EPIC180	1.11633	9.07801	1.50549	0.529699	4.54983	4.81194	1.56295	0.234157	8.85373	0.0322054	3.31099	2.61157	4.56516	3.99024	2.08678	0.0424317	0.245974	0.789523	1.40003	1.83792	0.312702	0.284492	1.29548	3.66557	0.621282	1.56591	0.632406	0.688354	0.674382	2.67107	0.117101	2.81668	3.89701	2.17615	6.08442	1.45012	2.20894	2.90812	5.04446	3.51874	0.208611	0.671646	1.19307	0.70246	0.791884	1.90406	1.0615	0.10647	3.7052
EPIC181	1.55629	8.60382	0.183437	0.740614	3.72289	3.04786	0.905445	0.994377	1.14238	1.075	5.45348	1.98462	4.80499	3.80238	2.47905	0.0522182	0.769908	0.461683	2.68575	1.06189	2.19509	0.0617614	1.33055	2.15803	1.15891	1.75711	2.19401	4.09787	0.924724	3.61111	0.396224	0.828385	3.7421	1.58421	5.38975	3.35895	2.95242	2.06665	3.34936	2.40272	0.0558729	1.27858	1.60223	0.109771	2.06379	1.55196	1.24075	0.147451	4.35717
EPIC182	1.06366	9.38599	2.51045	0.512672	5.28402	1.44566	3.37967	0.559194	0.402062	0.602396	4.04326	2.81546	5.44541	4.42852	0.485089	0.0483227	0.291872	0.194217	2.57016	1.4992	1.0416	0.748454	0.64093	2.22887	1.60164	1.49094	2.007	2.64091	1.00083	4.0931	0.580786	0.90485	4.47988	0.376764	4.81678	1.73632	2.12317	2.4956	1.77611	0.835293	0.120295	0.359302	2.31521	0.133747	0.527375	2.32444	1.37138	0.110696	4.04883
EPIC183	2.18808	8.92213	1.13089	0.886724	5.14461	2.63707	2.5514	1.61194	0.804706	0.302456	4.28522	5.66614	5.22549	4.08164	2.53541	0.0285896	0.899721	1.12035	3.22461	2.83436	3.09044	0.680951	1.81023	1.7676	0.672149	1.84177	2.37626	3.35344	0.906645	4.46876	0.390604	3.26632	3.95417	2.36265	5.6267	2.49252	1.82015	2.9906	2.84917	1.81895	0.484149	1.24955	0.647417	1.64168	0.870893	1.41727	1.16151	0.458783	4.37221
EPIC184	0.496134	8.89819	3.94461	0.696993	4.61636	4.80079	2.21786	0.990546	1.23192	0.435923	5.7359	2.62239	5.28702	4.98612	2.07515	0.0595897	0.642805	2.49962	3.23998	3.5812	0.386613	1.72097	1.13974	3.66809	2.3009	1.52161	3.09409	4.01506	0.749719	5.1968	1.64333	2.72381	3.85939	1.12289	5.58031	1.16181	2.13681	1.89654	2.21717	4.54925	0.187566	1.18541	0.537762	0.300071	0.60695	1.85388	0.852015	0.342062	5.55853
EPIC185	0.889365	10.0795	3.10426	1.22052	3.86238	2.90503	0.0593508	0.488303	0.766559	0.947998	5.68612	1.3992	3.56784	6.2281	1.95219	0.0517046	0.603525	1.02511	2.18126	1.89504	0.736448	1.36789	3.64317	2.65109	1.51816	2.1175	4.64956	3.65581	1.00871	4.05703	0.302358	4.64357	4.2716	2.66025	6.47577	2.75896	1.99866	3.32057	1.38115	3.52765	0.266052	1.31326	1.02723	0.0366412	1.11072	2.29809	2.07614	0.116374	5.8138
EPIC186	1.6247	9.3777	1.8187	0.569439	4.60509	2.23236	1.17302	1.22571	0.495393	1.01365	5.14466	0.897652	4.72253	4.89308	2.04314	0.0661958	0.269694	2.46121	1.77972	1.12427	1.45797	0.617127	3.75352	3.87521	1.33231	2.54056	2.2892	2.5526	0.531564	5.44573	0.419506	1.2132	5.51419	1.8251	3.81135	1.68661	2.38264	2.08529	1.51941	2.19585	0.991961	4.29542	2.17862	0.206573	2.69473	1.63032	2.812	0.395591	6.04926
EPIC187	0.117921	8.74385	1.22077	0.63423	5.74595	2.21472	4.09599	0.587722	1.355	0.210011	4.23695	6.94861	6.45028	4.11058	2.2494	0.0750162	1.878	2.26271	2.23271	0.789026	0.726961	0.819323	0.772311	3.62771	1.46759	1.84216	3.40569	3.76541	3.93806	4.65592	0.615023	4.30465	5.34042	3.27852	8.12478	1.10596	2.63042	2.3661	4.24806	1.78499	0.127228	2.1503	1.46499	0.0728128	3.28947	3.32231	0.96225	0.522045	3.89426
EPIC188	1.23468	8.86254	0.338069	0.611006	4.65361	1.64714	0.310201	0.443176	0.446211	1.8996	5.26864	1.15825	5.14194	4.66507	1.09228	0.0300762	0.667485	0.130414	1.75382	1.14429	0.364793	1.35991	0.713669	3.43619	2.09184	1.58672	3.08954	2.91967	0.970905	3.97897	0.635144	1.48152	5.46253	1.8479	4.68168	1.50972	2.42299	2.95465	0.985278	1.24588	0.342656	0.932844	2.31141	0.0919561	0.515194	1.781	0.377764	0.101557	4.30292
EPIC189	2.61278	8.83497	1.67348	1.31329	5.1446	2.82361	1.04626	2.00266	1.0574	0.435845	5.10277	1.45121	4.39965	4.44787	1.42975	0.100861	0.255991	1.69796	0.630569	0.590451	2.12307	1.65668	2.07145	2.61462	4.41327	2.4809	3.22844	2.46184	0.916336	4.23339	0.345374	0.838086	4.98475	1.97694	5.4759	1.31587	2.80417	3.25592	1.52901	2.36676	0.299657	1.91396	2.58618	0.372787	1.09199	1.41805	1.08924	0.151715	3.73815
EPIC190	1.73398	7.87222	0.793707	1.91346	4.94579	3.44308	0.0593508	0.936477	1.21478	0.261824	7.27731	1.98059	5.2189	4.26361	1.37434	0.0368626	1.08215	0.336277	1.15524	0.602233	0.426369	3.41713	1.14119	3.16421	2.00665	2.02982	4.78043	3.70182	0.350896	4.21224	1.01215	1.38309	2.96865	3.73337	6.76981	1.33179	2.29648	3.50403	1.66016	1.13935	0.750887	1.34942	0.121084	0.479455	0.428071	4.01963	0.821178	0.144827	7.90407
EPIC191	2.02406	9.47343	1.72501	0.700391	5.29331	1.48274	1.54022	0.402369	0.537615	0.661811	4.44309	3.01938	4.88267	4.31057	0.738727	0.156996	0.491685	1.48414	2.11042	2.04595	1.4624	0.774829	0.896445	3.25574	1.32534	1.50244	2.68731	4.03501	1.52579	3.97921	0.0585506	1.21549	3.10981	3.41763	7.74776	1.57474	2.15828	1.6734	1.90541	1.51653	0.116251	2.67505	2.6024	0.150799	1.91829	1.6322	1.07628	0.641848	4.78809
EPIC192	1.64099	10.2383	0.262421	0.835173	6.39774	5.13129	0.765789	0.757721	1.72765	0.530087	5.17605	3.33595	6.28979	5.31631	1.78509	0.0292213	0.572064	2.23421	1.02215	1.46396	0.201182	0.44368	1.55427	2.88859	0.706999	1.79703	3.14489	3.78655	0.945293	3.68602	0.362816	1.21639	3.35385	2.05927	7.15037	1.98232	2.31632	1.89193	2.76355	3.41887	0.62492	1.20392	1.36116	4.51486	1.04659	4.133	2.63914	1.86871	3.7315
EPIC193	0.52722	9.33332	1.96369	3.03046	5.14854	2.39818	0.211077	0.463245	0.924776	0.331895	6.38549	1.61879	4.81191	6.31073	3.65885	0.0825868	0.275038	3.41696	1.33325	3.43107	0.824756	1.58745	2.75787	3.026	2.2239	2.15989	3.11895	2.61501	0.96182	5.54886	3.64688	2.22047	5.07073	2.16225	5.32968	2.71462	2.19482	3.02346	1.63495	1.81888	0.560978	1.96469	1.20534	1.4104	2.31186	3.38586	5.52422	1.11406	5.47233
EPIC194	2.13329	9.10063	4.82675	0.662052	4.67975	1.77411	1.00267	0.359773	0.00828528	0.862606	4.82731	1.82568	6.20538	5.77032	1.48512	0.0244541	0.829305	0.275907	2.11484	1.51784	0.0461792	0.959344	0.834999	2.52207	1.22611	1.41403	3.8246	4.47921	0.323245	4.27799	1.1786	1.87829	4.21649	2.13097	4.5881	1.70167	2.2167	2.56356	2.73437	2.48725	0.194087	1.13015	4.08163	0.940996	0.536528	2.65642	0.730857	0.139536	4.78529
EPIC195	2.62835	8.99626	0.504511	0.619159	5.32251	1.8949	0.891125	0.451107	0.210703	0.54933	4.65675	3.76123	6.00635	4.65571	0.993741	0.0315008	6.27843	0.596636	1.90883	0.714065	0.588357	0.290824	0.884754	4.36982	0.705403	2.14978	1.60347	4.5175	1.09338	6.763	0.278731	1.492	4.9539	1.8786	6.53081	1.38203	2.64733	1.7698	3.20167	2.5367	0.19575	1.18282	1.72683	0.715376	0.645987	1.2916	0.15056	0.119869	5.04657
EPIC196	0.117921	8.8121	1.06283	0.406632	6.06196	2.91675	1.16987	0.568205	0.946769	1.75869	4.34316	2.28627	4.83138	3.4821	1.54515	0.0477692	0.605964	0.273692	1.33358	0.310126	0.114205	0.51244	0.765015	3.54802	0.460038	2.28826	4.34574	2.35228	2.03225	4.61457	0.789324	2.05686	4.07565	2.70701	5.93176	1.45412	3.32302	2.38048	1.73116	2.73802	0.527671	1.57469	1.13336	0.22634	0.948672	1.24877	1.69429	0.127276	4.08399
EPIC197	0.117921	9.48147	0.242256	0.739436	6.02178	3.71672	1.00313	0.651165	0.375188	0.200145	5.7855	1.43945	4.76253	5.00635	0.962757	0.0193433	0.47796	0.614723	2.41068	1.89496	0.980738	3.48978	0.825844	4.31627	2.37047	1.68098	2.68602	2.66627	1.14261	5.51836	1.02195	1.98209	4.73317	0.936996	5.27751	1.35468	5.6118	3.19574	1.93806	1.92141	0.195793	1.94041	2.46745	0.106929	0.417641	1.72121	1.47278	0.383064	5.47162
EPIC198	2.7965	9.42983	1.685	0.938026	4.07662	2.29166	0.472713	0.606689	0.753251	0.0322054	5.08838	0.756848	5.24274	6.57441	0.819034	0.0823984	0.28123	1.97921	2.40527	2.76309	0.746411	2.96824	2.47808	3.88442	2.79998	1.77183	2.37373	4.86405	0.920681	4.19718	0.590281	1.29539	5.37309	3.80724	5.50853	2.33366	3.1924	2.67424	1.70551	2.68771	0.708963	1.22951	0.340376	0.697455	0.845371	5.45276	1.63573	0.304484	4.62595
EPIC199	0.117921	8.32865	0.295339	3.48695	6.05962	3.76268	0.472237	0.263501	1.95983	1.07223	3.93339	1.37892	4.5233	4.73739	3.32763	0.0655247	0.914755	0.184439	0.759772	1.31876	0.589641	1.19286	2.78889	3.18878	0.976277	1.60581	4.57387	1.50069	4.14238	6.43887	1.8231	0.86477	7.81681	2.68257	4.02333	1.2589	2.762	2.69398	2.36636	1.28682	0.638619	1.85282	0.766798	0.112056	2.23923	2.02636	1.25655	0.272771	3.1668
EPIC200	1.01468	9.05575	0.205886	0.805475	6.10811	2.66149	0.884437	1.20487	0.882811	0.154995	4.39813	3.46363	5.37978	4.30616	0.990213	0.0501568	0.524532	1.33814	2.46171	1.49112	1.09662	0.509149	1.55069	2.48167	0.657804	1.90788	3.83911	3.27961	3.66862	3.40842	0.216166	0.85767	3.23048	1.90233	6.5543	2.57127	2.06487	1.41484	2.81751	2.24752	2.06973	4.06475	0.820125	4.68106	5.72306	2.28132	0.877481	0.394974	3.76818
EPIC201	1.58122	8.7011	0.537224	1.01929	5.4755	3.05148	2.1355	0.398409	0.692323	0.905456	5.07153	2.08582	5.08123	5.70126	1.70842	0.029142	0.401908	1.58999	1.16207	0.618479	1.821	0.353782	1.01384	1.64965	1.19207	1.64639	3.37886	2.7639	2.82594	3.36556	0.198698	0.857329	4.37628	3.16871	7.39899	2.14194	1.89321	3.36263	2.0954	1.47632	0.730011	1.0789	1.32547	1.70187	2.18401	2.23782	2.23348	0.246067	5.25517
EPIC202	1.75025	8.88619	1.67252	0.422969	6.32795	2.63748	1.44055	0.591338	0.851406	1.44869	5.36599	5.53836	4.32025	4.77508	0.990035	0.0516264	1.7297	0.398885	4.59301	1.13047	3.78359	0.74833	1.31066	3.24106	0.576838	1.50845	2.90871	6.5361	0.801375	2.33003	0.0585506	0.654917	3.08765	1.06853	7.16379	4.37196	3.49977	2.87561	2.43325	2.79231	0.0641898	1.29341	3.52706	0.264973	1.29728	4.7883	7.50278	0.138253	3.68388
EPIC203	1.18732	8.83536	0.370053	0.661825	5.39516	2.05411	3.71177	0.704225	0.44297	1.64124	4.17209	1.94971	5.02023	3.07475	1.53826	0.0309698	0.802899	0.096273	2.97407	0.383673	1.67498	2.34529	1.6175	3.73775	2.72018	1.83058	0.766484	3.26178	0.510527	5.02159	0.803829	2.07062	3.65266	0.943616	4.65327	0.930494	2.50338	2.20429	2.82255	2.02047	0.0318224	0.436245	2.84561	0.0819167	0.432809	1.36649	1.04203	0.0654747	5.28012
EPIC204	1.6545	8.26169	0.440577	1.32656	5.50469	4.54499	1.14272	0.354058	0.941101	0.366435	8.30343	1.81845	4.72251	5.9603	1.85622	0.0260618	0.517408	0.283426	2.73714	3.94503	2.25919	3.8183	0.389624	3.65487	1.71912	3.24463	4.49997	5.07222	0.523659	5.29379	0.886898	3.86075	4.51902	2.27209	5.47988	1.76518	2.30047	2.63985	2.60084	2.21535	0.0343598	0.869866	1.87117	0.784097	0.43749	2.83501	1.29558	0.183668	4.52239
EPIC205	0.643239	8.89263	0.183933	1.01071	5.28043	2.58498	1.5764	2.62231	0.746911	0.320552	4.88115	1.32661	3.84803	4.16884	1.21429	0.0646449	0.373492	0.419159	1.67873	1.88862	0.253838	3.00964	2.10948	1.97701	2.26464	0.987369	2.87556	2.69964	0.734376	5.33934	4.60581	1.10059	4.29016	3.22181	5.48686	1.48841	2.59795	1.61731	1.18563	1.82278	0.23992	1.29066	0.759112	0.200134	0.765963	1.50239	2.81934	0.0889593	4.48262
EPIC206	0.652091	8.70276	0.664143	1.16425	5.54484	1.79273	1.75144	0.786747	1.12742	0.19249	4.30631	2.48756	4.63141	3.64503	1.08839	0.0460616	0.280431	0.120081	1.62705	0.719677	0.607375	0.41808	0.775689	3.50516	1.07373	1.15707	2.38899	1.75568	1.35835	4.70263	0.193349	2.3208	4.70322	2.2718	6.18923	1.42327	2.3619	3.63759	1.52594	1.63232	0.480332	1.04046	0.473109	2.47865	0.749159	1.00191	0.857659	0.166385	4.61327
EPIC207	1.46566	9.30499	0.0228966	0.945332	6.28585	1.67222	0.669408	0.396645	0.462692	1.01434	3.62575	1.94083	5.63798	4.00642	0.921339	0.0462447	0.579375	1.01328	0.645947	0.358092	0.755527	2.15444	1.21506	3.03329	1.32314	1.73933	2.85167	2.33394	1.74273	3.99203	0.573025	0.935285	4.47931	3.87275	5.06768	2.47252	2.53653	2.49598	2.19528	1.90138	1.00736	1.57668	3.06018	2.75616	2.34784	2.9585	0.557689	0.319274	3.84477
EPIC208	0.117921	8.77715	0.168448	0.647318	7.11606	2.7054	1.4706	0.450796	0.572498	0.587082	4.99363	2.22668	4.82116	5.44097	1.64347	0.0326557	0.237811	0.406638	1.12359	2.01576	3.61911	0.340297	1.18213	3.22824	0.365348	2.45689	3.26379	3.22124	1.53505	4.81398	0.747352	2.06218	4.77101	1.59618	6.12051	2.1995	2.42832	1.79533	3.64583	1.70175	0.986424	1.70349	2.32265	2.19297	1.17282	2.09784	1.84268	0.521843	4.09699
EPIC209	1.84735	8.55577	0.209285	0.32695	6.27756	6.61253	1.37143	0.360973	0.595622	0.927765	3.86999	1.75819	5.21087	3.45434	1.55062	0.0342488	1.00265	0.863939	0.358014	0.855944	1.63094	0.532519	1.11887	3.15226	1.04592	7.92665	2.05221	1.42014	1.7479	5.12415	0.543126	2.70918	4.57027	2.67112	4.15238	1.74501	4.44148	1.40721	3.09685	1.77758	0.225608	3.18996	0.77541	0.300384	3.57165	3.01071	1.18233	0.68082	2.35849
EPIC210	0.117921	8.36105	0.783599	1.15554	6.1273	3.24875	0.0593508	0.622377	1.21349	1.1171	4.84043	2.39852	3.22942	3.88619	1.21964	0.0392092	0.357374	1.09631	1.05249	0.834649	0.912029	0.902371	0.388386	2.48058	1.2643	4.43513	3.38614	3.70042	0.46592	3.62807	0.455189	2.70457	4.53457	1.48859	3.92078	1.49853	1.5111	2.02756	1.72939	1.05608	1.02367	0.717386	4.37405	4.48147	0.668671	2.13956	1.49963	0.243193	3.94859
EPIC211	1.12305	9.02495	0.511741	1.10873	6.93967	2.50858	1.96714	0.467624	1.50236	1.26104	3.91695	3.34127	3.70813	4.01651	2.10963	0.0585068	0.379254	0.319604	1.05193	0.980061	0.625206	0.508254	1.144	1.65006	1.77974	2.20074	3.71739	2.24031	1.13654	3.66452	0.243513	1.07259	4.54177	2.81191	6.56939	1.67226	3.13867	1.50019	1.52859	1.41744	0.616461	1.90767	2.18688	0.722739	0.869351	1.92829	1.2352	0.156028	3.41458
EPIC212	2.97202	9.199	3.55278	1.32158	5.53699	3.22421	1.67218	2.31812	0.687726	0.986338	5.95762	2.79715	5.31302	5.17208	1.54179	0.0292037	0.332016	0.442602	3.54979	1.25349	1.02699	0.447093	0.611197	3.04057	1.18499	1.9173	3.56145	6.4274	0.695255	4.68722	0.210697	2.11698	5.24912	3.23351	5.72331	1.69954	2.00567	4.30499	2.4865	2.58648	0.4758	1.2286	1.32356	0.455976	0.959041	2.15604	0.860096	0.266873	4.04878
EPIC213	1.75181	8.16352	1.84354	0.295704	4.84507	1.79413	1.9562	0.696157	0.792724	1.55339	3.68242	2.30538	4.96268	4.10887	1.96652	0.035346	0.330538	0.088732	2.3211	0.784826	0.278844	1.44027	1.02043	1.6823	2.0807	1.90166	1.24898	2.7108	0.521621	3.03004	0.738525	0.292576	4.77096	1.26878	3.71716	1.64719	2.28591	2.30447	1.48295	1.67038	0.0651923	1.48187	4.37351	0.029472	0.488198	1.33728	0.571717	0.0828017	3.76521
EPIC214	2.90483	9.02221	3.1207	1.01927	7.10777	3.00182	0.569612	0.374924	0.947048	1.38534	6.70992	1.20502	6.79572	6.45587	0.710453	0.105034	0.510171	1.12663	0.875947	1.42266	1.22814	0.779944	2.42943	4.34359	0.320661	5.36523	3.61173	3.8494	2.97601	4.02166	0.550131	0.530203	5.50491	2.0062	3.80874	4.35698	2.18319	3.2183	3.90813	2.12987	1.77824	1.54961	1.62248	1.82162	2.17499	2.54935	2.63417	0.249768	4.28904
EPIC215	1.21111	8.59058	1.10364	0.239528	5.52404	4.54897	1.74559	0.927174	0.592224	1.11169	5.29442	1.68583	4.55997	3.55869	1.99255	0.0644746	0.781317	0.446097	2.82929	1.1826	0.0461792	0.750566	5.15668	3.0345	1.51982	2.02392	2.49154	2.34357	1.44244	4.49362	0.404961	1.44914	5.28295	3.67348	4.91594	2.53312	3.68319	2.39076	2.83001	2.39185	1.34895	1.88732	1.37181	1.59763	1.53992	2.08459	1.34673	0.20451	4.40705
EPIC216	0.117921	9.06126	0.270393	0.454238	6.44371	2.79705	1.68719	0.116996	2.63594	0.49416	3.92062	1.6895	3.20298	3.88955	1.7778	0.0224188	1.35413	0.658268	1.038	0.319388	2.41563	0.341952	1.60331	2.7969	1.04931	2.56636	2.56252	2.08114	3.22901	3.70092	0.362192	2.11881	4.16324	2.81505	4.58412	1.48223	1.20193	2.28445	2.11443	2.99265	2.67724	0.824153	0.928165	0.796645	0.876734	2.16393	3.977	0.335281	4.92056
EPIC217	3.61337	9.22627	1.0324	1.26766	4.25007	2.89373	1.12027	0.303786	6.875	0.0322054	7.71321	1.94655	5.96942	6.28156	1.05847	0.049616	0.48466	1.63068	2.25973	2.68934	0.647236	0.53934	1.68513	4.25357	0.673216	2.51022	3.4974	3.17131	1.59789	3.01808	0.310503	1.04018	3.10336	2.8282	6.04307	4.30072	1.95834	3.91141	3.18278	2.79774	0.142757	2.39663	1.23444	2.64457	0.95231	3.11785	2.63398	0.449243	4.14717
EPIC218	1.19922	9.46041	0.155264	0.448467	4.4642	2.794	0.636041	1.10824	0.912873	0.642071	4.12281	1.39504	6.02687	3.67815	1.06391	0.0446106	1.37565	0.982885	0.367671	0.414521	0.464379	2.30038	1.22495	3.38875	1.83457	2.52822	4.38389	2.14413	0.495614	5.26245	0.590638	0.0458781	4.17346	0.876881	4.61656	0.758515	3.06744	2.61734	2.58447	2.30907	0.608733	1.72139	1.44354	0.0324956	0.668334	1.6107	0.788497	0.175672	4.72356
EPIC219	1.71817	8.34204	0.800431	0.505361	6.09581	2.4369	0.0593508	1.13201	0.722685	1.077	4.47154	1.20573	3.21296	4.42105	0.707877	0.0704781	0.300258	0.169758	1.30678	0.83976	1.93305	0.469391	0.520966	2.36821	0.762539	1.19507	2.20086	1.57155	0.222871	3.26629	0.564405	1.27574	3.73648	1.14646	4.5342	1.12456	2.39256	1.95747	1.803	2.69038	0.0911751	1.3019	1.84785	0.14169	0.476692	2.51057	3.02143	0.127881	7.92005
EPIC220	3.85499	8.82269	0.899386	1.10415	6.43849	2.25452	0.999725	0.911262	1.95541	0.416342	5.58777	1.93068	5.01234	4.78445	1.04155	0.0430121	0.583251	0.595073	5.12925	5.81914	1.08503	0.851955	1.39378	1.99072	0.648246	1.44394	2.52959	3.44717	2.07878	5.02062	0.516796	2.76288	3.68679	2.50602	6.17541	3.07	3.79485	4.91007	2.04189	1.70988	2.73604	1.45985	1.46367	0.702514	1.15806	2.31631	1.48984	0.117342	4.39346
EPIC221	1.40512	8.5912	0.644552	0.726413	6.98265	1.58539	0.747176	0.587204	1.51907	0.10599	5.73465	2.10859	4.62627	6.11808	1.07531	0.0508936	0.541384	1.61741	2.60973	1.52461	0.26769	1.94489	6.65278	3.7071	2.73637	1.48226	4.08198	3.01461	0.895577	6.64541	0.573547	2.96381	7.15722	3.29718	6.50409	1.57062	2.74743	4.43052	2.42421	1.87203	0.240744	1.0912	0.314101	0.217546	0.373938	2.24272	1.70132	1.14053	4.60358
EPIC222	1.01416	8.73899	0.492424	0.746173	5.77929	1.60657	1.55901	1.54184	1.46811	1.01536	3.7576	1.3216	5.12508	3.54282	3.61789	0.0474431	0.487728	1.10788	1.78662	0.833196	1.05375	2.39503	0.841263	1.90491	3.03435	2.6958	1.3738	1.91398	0.743926	3.24336	0.586901	0.0917562	4.20649	1.69797	4.74314	1.57245	3.33469	1.80421	1.81214	2.78875	0.00445753	0.960552	3.06292	0.0846165	0.444475	1.54139	1.0011	1.04049	4.6281
EPIC223	1.81232	9.12557	0.389327	1.25152	5.02023	2.49873	1.78905	1.74365	0.563332	2.43063	4.88355	3.78828	5.21359	4.28894	2.03398	0.0667801	1.86425	1.19665	3.49076	1.57853	0.853064	1.79397	2.60713	2.52703	3.58498	1.07247	3.09985	3.77266	0.409975	7.18289	0.955517	3.32458	4.98962	2.8272	5.60307	2.09268	2.90804	4.31997	2.53078	1.13214	0.0472401	1.87387	0.822038	0.0444866	0.504287	1.72616	1.35706	0.19291	5.74069
EPIC224	1.19028	11.6482	0.0457932	0.323601	5.87001	2.9222	0.951525	0.802291	1.06273	0.508835	6.87477	6.52411	3.30075	5.02203	2.02307	0.0366837	0.593846	0.370646	1.0214	0.509875	1.41371	0.0617614	0.577186	2.49228	0.897078	1.21519	2.52071	3.0842	0.891512	3.74661	0.546477	0.387735	6.06092	0.575262	4.90925	1.1152	2.91692	2.69612	1.37705	3.56843	0.00445753	0.416583	0.90696	0.00434017	0.81906	7.92989	2.04399	0.362862	3.46862
EPIC225	0.117921	9.44875	1.25669	1.10205	5.72162	1.38633	1.13377	0.683304	1.71806	0.789089	4.89169	4.25876	4.78615	6.46251	0.79634	0.0946969	0.501671	0.659815	2.14557	3.02939	1.95719	0.57528	0.962027	2.0365	1.54795	1.75969	3.28485	3.88045	0.482742	3.87952	0.690829	0.605785	3.50975	1.36824	3.42189	4.15533	3.16905	3.9808	3.9018	4.61763	0.00445753	1.60853	0.887896	0.044886	0.939797	2.51261	3.10015	0.264604	6.76992
EPIC226	1.9293	8.95475	1.65718	0.773618	6.00199	1.32467	2.9542	0.683601	0.291939	1.13649	4.45964	1.46845	3.89668	4.18832	3.7176	0.0976344	0.752002	0.104337	1.6597	0.363715	1.51343	4.51324	0.67263	2.20548	3.31602	1.59966	0.886676	3.00421	1.6243	3.52221	0.289047	1.51862	4.89237	1.68803	5.65949	2.31162	3.22036	4.0513	1.22796	1.06682	0.150088	0.444929	1.22486	0.108365	0.793658	0.698657	1.00724	0.069857	4.55356
EPIC227	1.16477	8.57717	0.0228966	0.244579	7.01215	3.31465	0.317451	0.616261	0.619177	0.59514	4.01288	3.25839	5.70675	4.33498	1.4455	0.0156806	2.70369	0.391585	0.70881	0.743465	0.0461792	0.0617614	0.682057	3.19865	0.888837	3.07275	1.90287	2.76821	1.23617	5.64466	0.977393	2.06333	8.29993	2.81992	5.46275	1.70802	2.86424	3.05331	3.64455	3.40198	0.449991	0.736332	1.56008	0.20295	1.1665	1.23277	0.473815	0.344575	2.75858
EPIC228	1.77402	9.49429	0.63271	1.0416	4.09372	1.79451	1.30576	1.33582	0.615468	0.174725	4.68157	1.01829	3.64594	3.31865	0.724102	0.055152	0.264069	0.78111	0.711739	0.784805	0.738186	0.240493	0.887689	2.19185	0.470629	1.25012	2.30826	2.72826	0.68122	3.78927	0.0585506	1.00936	3.46352	2.48595	5.06401	3.66659	2.54567	1.6984	1.59568	1.2061	0.106915	2.39154	1.41082	0.0329948	0.756228	1.12782	1.04628	0.303521	4.48743
EPIC229	1.57005	9.3275	1.43171	0.405062	4.59038	2.46399	0.516959	0.657114	0.704747	2.57862	4.72282	2.13922	6.29796	4.85001	2.0033	0.0469802	8.79254	0.676458	2.32868	3.06559	0.0461792	0.978239	1.30807	3.50568	1.6692	1.73112	3.45721	3.58294	1.02578	2.77185	0.0585506	0.429984	4.0606	1.18061	5.00887	2.04535	2.39436	2.88576	2.52859	2.25972	0.240189	1.03987	9.79575	0.343418	0.968348	4.55335	2.58153	0.409911	5.06428
EPIC230	3.97941	9.02109	0.43787	0.864033	4.87775	3.62503	1.28721	1.44749	0.556614	1.0071	7.94825	2.14493	6.30658	8.96655	2.15423	0.026763	0.424765	1.41543	2.75389	0.65069	2.57723	0.688153	1.2739	3.56575	3.2245	2.40953	4.63024	7.01467	1.02556	4.21578	0.3796	0.96823	6.50909	1.65084	4.21431	5.99104	3.09066	5.61901	2.64919	4.19484	0.0387051	0.950723	5.08015	1.03925	0.933671	2.87299	1.40254	0.962287	2.81475
EPIC231	1.62448	8.94082	0.700231	0.647377	4.81292	4.0326	0.426599	1.0261	1.2727	0.67161	5.13487	2.14309	4.71108	3.79557	1.31777	0.0441128	0.453993	1.8441	1.1031	0.894151	1.07669	0.610718	1.18975	1.37019	0.61183	3.61391	2.4254	3.34345	1.91091	3.01352	0.702588	1.55656	3.91225	1.91518	5.4079	3.31462	1.79059	1.20169	2.64216	1.40351	0.109192	1.38928	0.816168	0.406893	1.33508	1.41962	2.81926	0.745594	4.35889
EPIC232	1.92931	8.69567	2.08384	1.24092	4.5308	3.38022	2.48247	1.0339	0.579971	1.40135	6.06694	2.73502	4.48255	3.96402	2.47363	0.0948346	0.49472	0.971908	2.37975	2.24907	2.57496	0.250846	0.79257	2.08867	1.07252	1.89956	2.37328	3.0948	0.827178	4.06649	0.0585506	1.39873	3.95823	1.69511	6.3883	2.27958	2.24333	5.27026	1.8224	2.45125	0.0648832	1.15228	2.99793	0.139084	1.99084	1.79596	0.656701	0.133862	4.24602
EPIC233	1.68211	9.8975	0.851732	0.370541	5.63016	1.82401	3.09114	1.72318	0.535445	0.0322054	4.08965	2.56472	6.04113	3.63133	2.87175	0.0447941	0.661328	0.134719	1.43597	0.374846	1.08906	0.964034	0.805576	3.66284	1.54369	1.40449	2.37974	3.43355	0.593929	5.70983	0.54444	1.2978	4.25553	0.88306	4.01974	2.09757	3.3182	2.94072	3.41637	1.86781	0.0250189	0.721671	1.61453	0.14944	0.736418	1.2627	0.6149	0.154058	4.02043
EPIC234	0.983869	8.75461	1.5118	0.78325	4.58206	1.6807	1.01965	1.99275	0.636422	0.912029	3.75778	2.30203	4.5816	3.45129	1.92779	0.0394278	1.87892	0.278032	1.74227	0.881792	0.503989	0.0617614	0.697912	2.36938	2.00576	0.988795	3.46626	1.86612	0.19129	4.10733	0.516293	0.284503	4.60795	2.1301	5.18476	1.65585	4.97896	1.2873	1.02659	2.10045	0.131437	0.986061	1.69865	0.0416352	0.546129	1.08177	0.67722	0.138567	3.58523
EPIC235	1.83555	8.86162	1.99406	0.835528	6.37963	2.14731	0.0593508	0.238277	0.867838	1.38164	4.71435	1.73758	4.05434	5.70009	0.242545	0.0824991	1.47882	1.51372	1.06115	2.02456	2.69249	0.0617614	1.2975	2.56109	1.22117	2.00947	2.85939	2.52234	2.10218	3.26001	0.240446	1.2021	3.02763	1.94608	5.5663	2.12816	1.96551	3.02591	2.63523	3.64088	1.43107	2.15005	2.24045	0.620841	5.73733	1.08452	6.00468	0.199984	5.09235
EPIC236	3.95802	9.49665	0.56275	0.953007	5.75209	3.40009	1.21858	0.819842	0.900044	0.775593	5.30215	2.00997	5.81683	6.33695	1.34114	0.0425495	0.383662	0.598334	2.98052	0.204654	1.86492	0.912694	0.85855	2.1962	1.434	2.95182	3.10517	5.82601	1.49068	4.41112	0.383304	1.93943	4.86953	2.0885	5.27281	3.09485	3.12221	2.22294	2.48245	1.64772	0.0576705	1.94031	1.82291	0.171386	0.942548	2.76813	0.856858	0.243132	3.17644
EPIC237	0.76521	8.87648	0.0818178	0.707671	6.31803	3.70073	0.358248	0.379303	0.534396	0.0322054	5.00953	5.71558	4.78219	3.4323	1.28651	0.0383864	0.449573	3.43079	2.0063	1.52371	1.99736	0.0617614	1.80144	3.82023	1.56175	1.151	1.61859	3.66302	1.03869	4.82619	0.84754	2.86573	3.78265	1.64111	6.5817	2.28625	3.67224	1.66699	2.47771	2.11944	3.18557	1.73805	0.788472	1.97352	1.20647	1.84953	2.21867	0.339629	5.09934
EPIC238	2.48747	10.2991	0.152636	0.801677	3.62528	3.06809	1.20331	3.28186	0.54729	0.0322054	4.3532	1.27692	3.75119	3.90283	2.39744	0.0741628	0.305595	0.139872	1.97448	0.666295	1.28483	1.51197	0.715406	2.17551	3.77303	0.802121	1.63949	2.78961	0.297414	4.88066	0.295384	0.770706	5.61811	1.15585	5.81491	0.787595	2.28366	3.65459	1.03647	2.32039	0.0313144	0.478509	1.83625	0.0246284	0.545181	1.11819	0.15056	0.133415	3.33066
EPIC239	1.27378	9.03592	0.248468	1.99712	6.04902	3.7309	0.0593508	0.601713	1.62923	2.14223	5.71075	2.01425	5.41754	3.87479	3.58771	0.0410934	0.649769	1.25279	5.67146	3.04612	2.18138	3.28325	1.46476	3.13335	1.2104	1.58837	4.33761	3.55887	2.44983	4.99112	2.63247	2.45674	2.994	1.01123	4.90495	1.8369	3.04647	3.03364	3.75536	1.03782	2.55782	2.07327	2.27157	0.868867	0.865995	1.68775	1.45092	0.524354	4.05552
EPIC240	0.117921	8.949	1.07924	1.2351	4.06586	3.08708	0.596088	2.57829	0.644075	0.194031	5.06712	1.40876	3.85907	4.63303	2.71759	0.0239905	12.0298	0.213258	3.98346	0.642243	1.89705	0.724599	0.619585	0.40148	1.21458	0.984847	2.4621	1.15231	0.220311	4.089	0.802485	1.13733	4.74443	3.30605	5.91665	2.98898	3.87396	3.77585	1.38676	3.41121	0.490798	0.763901	2.56769	0.520573	0.609658	0.502841	2.64859	0.108976	5.82036
EPIC241	0.862534	8.92683	2.70114	0.639849	4.16923	5.984	5.27378	0.687965	1.87077	1.19411	4.33274	1.22435	6.70341	3.51102	2.30651	0.0706798	1.26432	1.89389	2.0532	2.04313	0.257051	0.964034	0.700483	4.97995	0.977709	1.22665	2.25451	2.60252	0.410958	3.845	0.433828	0.956407	4.56697	0.954843	4.60994	2.41034	2.85973	4.03854	3.29503	2.55223	0.184644	0.562228	0.658724	2.13534	0.480791	2.25775	0.708077	0.238032	4.13766
EPIC242	0.117921	8.97652	0.835812	1.23756	5.86244	1.84015	0.823412	0.551336	0.483976	1.65354	4.8727	2.28703	4.30639	5.56857	0.953011	0.0457497	1.71383	3.35215	1.28876	1.65586	2.05634	0.475273	1.86567	3.06472	0.482125	1.92245	2.41949	1.97875	2.92715	4.28363	0.25836	1.50526	4.60525	3.59391	5.61698	3.20563	2.56124	1.19268	1.47443	1.709	0.234466	1.45195	2.72078	1.26849	2.16904	2.21965	1.74591	0.600677	3.74824
EPIC243	1.39238	8.62493	1.49036	0.871589	5.20497	3.33537	2.03176	1.39227	0.80579	0.272769	3.56621	2.99751	5.18734	4.11315	1.83091	0.117688	0.236892	0.712553	1.03742	1.03774	0.513639	0.547759	1.05202	2.04154	1.34916	1.54956	2.56367	2.92539	0.529648	2.75867	0.567602	0.458047	4.68572	0.715817	3.57607	1.55288	3.43852	1.94976	2.10045	2.97603	0.0377794	1.29673	2.57609	0.0249953	0.92866	1.21423	3.34808	0.124266	3.44099
EPIC244	3.08503	9.51885	1.01618	0.529822	5.39986	1.5419	3.07161	0.963959	0.361582	3.55144	4.04768	1.56114	5.37209	5.05786	1.82848	0.0977521	0.409178	0.28239	2.8672	1.74351	1.49404	1.21501	1.54446	0.40148	2.03319	1.00187	2.17012	5.10723	3.23705	3.3538	0.0585506	0.721149	4.71656	2.09101	4.65253	4.44636	2.73337	3.33975	2.70405	1.53382	0.0624519	2.68261	1.02443	0.299154	1.20575	1.39957	2.57263	0.148543	3.92458
EPIC245	2.16401	8.56036	0.0228966	0.475508	6.78002	2.95239	0.0593508	0.246955	0.417594	1.02613	5.12509	1.60482	4.64672	4.06691	2.11619	0.102004	0.406211	1.87719	1.24576	0.953953	0.0461792	1.14928	3.67481	4.44401	0.783427	2.65478	2.96058	4.14928	0.71167	5.53299	0.508855	1.61227	3.46915	4.59565	5.44288	1.07767	2.15131	1.61387	1.93285	2.40929	0.540757	2.39556	1.7602	0.112273	3.05443	2.12166	1.48324	0.588776	3.61845
EPIC246	0.117921	9.12867	1.83335	2.02055	4.18406	2.31858	0.207741	1.45744	0.724537	1.12014	4.49404	0.619136	4.58302	3.66754	2.02927	0.0705322	0.447539	1.82166	1.86809	2.02762	0.909723	4.02327	3.41531	3.29996	3.2575	0.892302	2.26184	2.13777	0.235863	3.77743	0.601007	0.569925	4.74642	1.37174	5.43585	0.834666	2.48056	2.04034	1.43824	3.6543	0.147853	1.61564	1.14987	0.439103	0.523639	1.70136	1.48231	0.226513	6.13063
EPIC247	2.1818	10.4037	1.56687	1.15599	6.22544	2.35654	1.17683	0.731519	0.00828528	0.111666	3.10723	2.17043	4.89095	4.40611	0.729976	0.0273749	0.573528	0.357583	2.81563	0.206381	1.15423	0.193983	0.838892	2.75224	0.539569	2.0359	1.86729	3.04119	0.929257	4.10871	0.0585506	1.52141	4.93111	1.87726	5.55483	1.15998	1.99242	2.32539	2.23108	2.49276	0.175677	0.952138	3.92887	1.45806	0.77986	1.19423	0.15056	0.177153	3.62681
EPIC248	0.578937	9.39322	0.396877	1.10044	6.36621	2.33167	1.98154	0.135003	1.52061	0.483595	4.60431	4.66941	5.30785	4.10933	1.7364	0.035077	0.471475	2.02474	1.65906	0.471071	1.15071	0.531171	0.98771	3.05124	2.65306	1.676	1.85804	3.26844	0.44966	4.16991	0.630707	1.94038	5.82059	1.23976	5.96269	0.903619	1.62248	2.31161	2.81677	2.08789	0.142573	0.995848	0.536942	1.30156	1.78379	2.15452	2.26404	0.500122	3.35566
EPIC249	0.117921	9.04459	1.07309	0.617038	5.11191	2.06143	0.0593508	1.55264	0.575902	0.230374	5.32164	1.55988	4.25216	4.43172	1.39675	0.0302468	0.6451	1.55239	1.34771	0.220808	0.560099	0.76149	0.739393	0.40148	1.35368	3.18902	3.52642	2.10778	0.583793	6.96822	0.439241	1.50532	4.27342	1.53405	5.33233	1.21922	2.26565	1.80748	1.71317	2.92304	0.00445753	0.539825	1.56838	0.0539062	0.530213	1.2418	0.79065	0.833262	5.08012
EPIC250	2.87567	8.51089	4.75264	1.37959	4.20468	2.06562	2.65711	0.851817	0.427111	2.77444	7.17191	2.01954	5.73742	6.38053	1.25896	0.0268943	0.97435	0.592545	2.92949	2.25102	1.12483	0.743284	1.20029	3.68648	1.11635	2.07825	4.18413	3.86957	1.30945	4.42632	0.1805	1.75295	3.65046	1.28389	3.34984	2.16589	1.71906	4.61842	2.99592	2.10072	0.0779986	0.424047	1.9807	0.214836	0.674941	2.2805	1.95036	0.0933559	4.03804
EPIC251	0.69556	9.49362	0.78682	0.860155	4.69757	1.55499	1.67358	0.463186	0.00828528	0.41211	6.12126	1.19976	5.21838	4.24532	0.889738	0.0275144	0.453279	0.943008	3.02696	0.937638	0.920077	0.47127	1.03293	3.26544	1.02986	1.74194	3.72306	3.13754	0.597112	4.28867	0.0585506	1.37478	3.28584	1.54208	4.5922	1.56474	2.32065	3.61127	1.90942	1.95398	0.140209	0.596766	2.97734	0.0857015	0.554539	1.12021	1.55538	0.205539	3.84059
EPIC252	2.49802	8.60091	1.50988	1.83333	5.35691	1.99367	0.197007	0.612826	1.20305	1.06549	7.33431	1.41914	4.37671	6.23644	1.64578	0.0263506	0.539247	0.568652	2.79959	1.25181	1.05825	1.47953	0.853443	2.34734	1.92009	3.96352	6.3288	3.83312	0.773752	4.96291	1.38572	1.20196	4.75398	1.66997	4.29009	1.51608	1.2647	3.34434	1.30029	6.85314	0.572215	1.10471	2.08337	0.397321	0.594648	4.75858	1.75951	0.186865	6.68049
EPIC253	1.16237	9.53779	0.483234	0.703743	3.63814	1.9948	4.4168	0.33406	2.85226	1.19511	4.65982	1.02433	5.3769	4.20113	2.05566	0.0398849	0.55795	0.423693	3.9235	4.30793	0.452155	0.537269	2.03787	3.75101	1.05621	1.44991	1.55945	1.2835	2.03205	3.91557	0.188073	2.72876	4.51747	1.07131	4.0188	5.01037	1.90042	1.63832	2.97191	1.21218	0.840839	0.875753	0.814639	2.19749	1.94354	1.74571	0.498939	0.206558	5.06816
EPIC254	1.49193	8.94784	5.21297	0.726002	5.44818	1.86001	1.55576	1.19067	0.551745	1.18794	4.36595	2.09954	6.07756	4.37298	2.16551	0.038936	0.484331	1.65022	1.06577	0.93255	1.04931	0.0617614	1.02852	0.40148	1.97875	1.59199	2.94997	3.31056	1.10605	4.78883	1.06554	1.06936	5.82742	1.80613	5.1814	1.23921	2.2599	2.38206	2.2365	1.37003	0.344599	0.442801	1.51979	0.239799	0.712791	1.24674	2.10073	0.118439	4.0136
EPIC255	0.932692	8.99328	1.20708	1.13315	4.62721	4.12731	0.752511	1.24412	2.55386	1.04883	6.26125	3.31104	5.75039	4.00159	3.05674	0.088611	13.8793	1.68081	1.12552	2.98431	1.48025	1.59799	1.16275	4.08379	3.39663	2.85963	3.98856	3.61255	0.199316	3.13671	1.11574	1.09532	2.69484	2.62012	6.23247	1.77591	3.85522	1.92672	3.17824	2.44113	0.372734	1.17573	1.82881	0.656143	0.885809	2.0621	1.466	0.591747	4.44977
EPIC256	2.26444	8.40494	0.95255	0.871684	3.47658	1.91635	1.07915	0.502087	0.705552	3.88907	3.95206	2.18602	4.87094	3.50001	2.00267	0.0707913	3.89545	0.201407	1.11559	2.44442	0.963855	1.84403	0.926538	2.86916	6.06208	1.93046	3.76614	3.07256	1.06	3.35611	0.610894	0.57534	4.58104	1.47865	4.09186	1.03477	1.99677	1.94397	2.10349	2.74223	0.0139317	1.18187	1.07612	0.0770199	0.557264	0.749488	0.15056	0.166365	4.27714
EPIC257	1.65912	8.74183	0.0228966	6.95361	6.27914	4.48976	0.271614	0.683983	1.28672	0.337367	7.58363	5.30036	6.93008	5.65374	3.28516	0.132052	0.686086	1.28081	1.95879	1.29275	0.986228	0.0617614	2.8154	3.81577	1.80779	2.50277	3.96648	4.95578	3.13244	5.71792	4.20925	0.966443	3.63363	3.71625	6.24604	2.77835	3.74196	3.93882	3.01117	3.4939	0.30988	3.29975	1.38743	1.39139	8.27503	2.45495	0.849042	1.14361	3.79024
EPIC258	2.39296	9.40721	0.443987	0.936187	7.26978	4.40794	0.91309	0.555191	2.28489	2.06412	7.43998	3.02435	4.46328	7.80526	1.73089	0.044772	0.551847	1.33851	1.85928	1.28793	1.71874	0.0617614	1.72132	3.22257	2.34163	2.58053	4.61582	3.33932	1.61447	5.37495	0.638145	3.24035	5.05228	2.76044	6.32991	2.97441	2.88714	2.74975	2.67738	2.19414	0.227438	1.83843	2.9357	0.139565	1.9735	2.01186	3.75013	0.664836	4.19386
EPIC259	1.96038	9.64177	0.806093	2.13781	5.63204	2.62601	3.51956	1.04859	0.682782	1.68662	4.83742	2.26741	5.0141	3.98575	2.47461	0.0417316	2.08739	1.54751	3.52347	2.13336	2.8385	0.183857	0.981933	3.85792	0.564786	1.96804	4.46776	2.28074	1.41125	3.92234	0.453386	1.58201	4.09252	1.71232	5.11604	1.96223	1.62425	3.13959	2.48859	1.72405	0.269077	0.420651	2.25727	1.12381	1.63495	1.67153	1.98328	0.345558	3.92629
EPIC260	0.117921	9.12418	0.52738	1.29135	7.58335	3.11583	1.94723	0.376147	0.73904	0.827255	5.14188	4.774	5.30462	4.58997	1.80597	0.0375579	0.328258	0.0528023	2.03002	0.562861	3.39131	0.325546	0.678373	1.68334	0.796083	1.43749	2.35861	2.94118	1.19676	5.06817	0.386153	2.56464	3.45001	1.22238	5.71077	1.56742	3.41066	3.71742	2.51383	1.37616	0.127362	0.541548	0.838054	0.25537	0.917092	1.2912	1.38464	0.125786	3.60601
EPIC261	1.44633	8.897	1.80794	0.609004	5.39539	2.98137	1.3042	1.2319	0.459165	0.146793	5.72366	2.26035	4.53761	4.60419	1.84712	0.0325383	0.624305	0.422072	2.05175	1.10362	1.40493	0.448129	1.2225	1.43582	0.872947	1.46253	4.59177	2.59289	2.26098	3.5975	0.0585506	1.44099	5.58335	1.7461	5.80141	2.46028	2.26176	3.98661	1.69626	3.2954	0.0484724	0.690685	0.725283	0.108784	0.727456	3.2445	0.820113	0.183605	3.95351
EPIC262	1.38858	8.48662	0.732684	0.6916	5.47466	1.81639	0.0593508	0.696965	0.704341	2.01252	3.62703	2.18532	5.85733	3.22488	1.75726	0.0310347	0.435784	0.321309	1.30858	1.02583	0.27764	0.811597	0.670117	2.87281	1.98625	1.11027	2.24658	1.92956	2.80161	3.59348	0.632113	0.791168	5.28461	2.11436	4.53683	1.69166	2.53509	1.29457	1.54037	0.935013	0.333266	0.730628	2.54404	0.110409	0.988872	1.80721	1.3012	0.230539	3.30434
EPIC263	1.99609	8.46559	1.51854	0.723662	4.87557	1.91624	1.15508	0.854467	0.863006	0.791189	5.18577	2.189	5.00814	4.71049	3.1288	0.0285721	0.281098	0.0417639	3.01332	0.831945	1.41708	0.670649	1.09324	3.36051	1.07011	1.63965	1.90318	3.55346	1.30651	4.40964	0.0585506	1.65533	3.13105	1.99051	5.22492	4.38691	2.74365	2.37374	1.79585	1.64884	0.00445753	1.22729	1.4849	0.0533111	0.93386	0.120095	1.28136	0.0817405	2.91923
EPIC264	0.88438	8.24016	0.0228966	0.432852	3.54364	3.42306	2.96213	0.610151	0.446203	1.10537	2.99448	1.22424	3.17468	3.45051	1.42409	0.0896969	0.571705	0.133166	1.12231	1.36732	1.3959	4.42653	1.23421	2.65639	4.05986	1.01741	2.10826	3.13865	1.00808	3.10446	0.159235	1.35937	4.27899	1.55868	4.38472	2.21427	2.59569	1.60897	4.12287	1.24241	0.0370793	1.34492	1.22064	0.23599	0.850993	0.574987	2.2467	0.0764364	3.42901
EPIC265	2.27652	9.65827	0.108554	0.79828	4.1838	2.67502	2.11173	1.34167	0.34253	1.26344	5.4956	0.939803	3.91167	6.8166	0.658256	0.0610309	0.181709	0.438175	1.83202	1.15269	1.54534	0.727109	0.802699	1.99347	2.34779	1.22068	2.08309	3.48801	0.425502	3.57534	0.0585506	0.849397	3.81047	1.5312	4.18762	5.71125	1.49796	5.20499	1.31049	1.00118	0.00445753	3.78368	1.78657	0.301769	0.711337	1.66446	2.68654	0.187714	5.36563
EPIC266	3.12078	9.86921	0.663799	1.15676	5.20912	1.71534	1.69012	1.51603	0.00828528	1.21704	5.32982	1.28006	4.22592	6.05852	1.79289	0.0345406	0.313478	0.142436	1.71958	1.71743	1.89082	0.299032	0.74018	3.6341	1.28578	1.28794	2.71569	3.99073	0.889441	2.83944	0.0585506	1.62751	7.6695	0.75751	2.72142	4.6203	2.52616	2.76006	1.85874	1.56421	0.0274362	0.595047	1.24728	0.0320779	0.684146	2.33474	1.89409	0.121644	5.01978
EPIC267	2.12096	9.17093	0.0228966	0.966644	4.92919	3.13249	0.188281	0.553622	1.23716	0.17719	6.03512	1.17805	5.82348	4.42169	1.93271	0.0505328	0.9175	3.93917	2.44214	1.00524	0.975823	3.62276	1.63855	3.8806	3.3938	2.26953	5.15625	4.40232	0.381791	3.84466	0.526584	1.19518	4.32473	1.25688	5.39736	2.12168	1.75873	2.07918	3.31498	2.06402	0.674194	0.676178	1.24967	0.827656	0.355415	2.02874	2.79723	11.0957	4.7326
EPIC268	0.117921	9.3475	0.0228966	3.23236	6.21668	2.90615	1.40343	0.48531	1.77769	0.391553	4.84314	2.92312	4.17355	4.60024	4.3324	0.0516004	0.260146	0.290016	0.593031	0.412047	2.16354	0.521195	1.40691	0.40148	0.858775	1.45464	3.05628	1.8282	1.75175	4.58301	1.37959	0.888179	3.74555	2.64133	6.40432	0.746879	1.4031	1.80703	1.5951	2.47708	0.825347	0.338932	1.45124	2.23616	1.10156	1.92191	0.821982	0.19059	3.94733
EPIC269	1.2379	11.9451	0.526027	0.438214	5.19964	2.55424	0.0593508	1.32062	1.71122	0.0322054	4.42408	1.37755	4.21381	3.86703	0.995876	0.0271054	0.429718	0.520229	1.02638	0.419527	4.3736	0.801847	0.980699	3.2076	1.97286	2.41144	1.84224	2.49253	0.785803	2.46021	0.322361	0.524444	4.71679	1.19314	5.54876	0.711021	1.72121	1.93954	1.31362	2.19255	0.538149	0.392086	0.925518	0.137774	0.589945	0.854036	1.17542	0.141335	3.8136
EPIC270	0.728337	8.81889	0.646236	0.566558	7.68453	2.34612	4.40798	0.460074	0.598402	0.964022	3.55849	2.56069	4.59258	4.51679	0.757096	0.0369529	0.605551	0.463114	0.104184	2.08207	1.92354	4.20077	1.19824	0.40148	1.59988	1.7486	2.41478	2.54765	1.53864	2.62564	0.0585506	1.4476	5.81426	0.971365	4.8645	1.38894	1.48732	1.61803	1.68866	2.09172	0.466295	1.14878	1.17597	0.866379	1.11223	1.81658	1.79839	0.139482	3.31022
EPIC271	2.50773	9.19434	0.858749	0.999851	5.49151	2.15782	0.946355	0.948421	1.14291	0.442087	6.08583	2.11443	5.32128	5.73499	1.87446	0.0236771	0.290446	0.2341	1.13445	1.80617	0.942153	0.347387	1.1812	2.76246	0.599281	1.75819	3.24877	3.17919	1.92705	4.4702	0.288967	0.39611	3.7704	3.56543	5.76042	1.73772	2.42006	2.832	1.38751	2.34904	0.997243	1.14108	0.899271	0.438041	0.93091	2.01577	2.23537	0.103315	3.6409
EPIC272	0.768129	9.04365	0.425637	0.24214	4.96796	3.34589	0.3861	0.400301	0.366283	0.510771	4.25421	2.38544	3.24359	4.62386	1.76374	0.0284346	0.624326	2.1588	1.31084	1.72894	0.863292	1.07355	1.39059	3.6092	1.0255	2.12273	4.12885	2.56695	3.67085	5.95236	0.365384	2.10146	4.83492	3.35412	6.02594	1.44663	2.32211	3.33238	2.10216	1.52185	0.982634	5.41678	0.918702	3.12908	6.77821	3.17111	0.931411	0.537097	3.44002
EPIC273	1.41465	8.67745	0.0793373	0.887391	7.94219	5.34279	1.92287	0.60154	0.326951	0.501343	6.68819	2.73697	5.08938	5.54076	0.803749	0.0406624	0.403514	0.679373	2.11554	2.39918	4.28416	0.719218	1.3524	3.9508	2.14138	3.14404	3.73622	3.67304	0.869585	4.19376	0.248222	3.30934	4.18975	3.67618	6.39432	3.10009	1.72291	2.24342	2.33149	2.23077	0.225258	1.20225	1.04412	1.2038	0.827145	2.01287	2.45585	0.338067	4.21162
EPIC274	2.00263	8.89951	0.445516	0.571084	5.62803	2.31508	1.45317	0.940659	1.05838	0.0322054	4.72259	1.82844	4.64612	4.44628	2.33569	0.0337006	5.09348	0.108893	2.85012	0.709022	2.39149	0.0617614	1.06014	2.71023	2.00355	1.4003	1.70377	3.64804	1.08975	3.3358	0.354706	0.552846	4.69699	0.809319	3.36562	1.68505	1.6172	2.52608	1.99122	1.39164	0.148776	1.05808	0.711885	0.177509	0.618566	1.1859	1.0311	0.0919518	3.09662
EPIC275	1.56035	8.9521	1.89347	1.11546	7.52359	1.49149	0.299102	0.71903	1.45798	2.34307	5.53514	2.7723	4.64431	5.02758	0.958278	0.0183842	0.34717	0.391111	2.29942	1.44954	0.997281	0.43751	0.577101	3.87264	1.26525	2.05742	4.35355	3.76183	0.707715	4.34576	1.30913	1.09614	2.81373	4.37251	5.22993	1.55389	2.22354	2.78575	1.27249	0.982488	0.9236	0.818551	2.3029	1.04313	0.485763	2.95469	2.88072	0.117286	6.58708
EPIC276	1.76224	9.28614	1.3203	1.45696	4.89231	3.28159	0.716271	0.402345	1.05513	1.7934	5.79443	2.69109	6.40227	3.37619	3.18628	0.0597569	0.483627	0.914685	4.25564	2.44298	2.62655	0.849643	1.42038	4.1191	2.28577	1.22936	3.93438	2.55251	2.04362	5.21271	0.691819	3.05925	3.49719	2.15645	5.22611	1.93441	3.42562	3.01142	3.22637	2.80885	0.245199	2.58099	2.84085	0.0560056	1.76839	1.87707	1.26349	0.175253	5.41674
EPIC277	1.54925	8.82513	4.37261	0.690823	4.93386	1.8753	4.01556	1.27133	0.713559	3.55185	5.70933	8.32893	4.83086	5.12497	1.1217	0.0509531	0.830966	0.622035	1.84574	2.14113	2.6003	0.0617614	0.703848	2.88779	1.24689	1.46403	3.44669	2.67248	0.553836	3.56986	0.0585506	1.84755	4.28078	0.60994	4.34352	1.58447	1.86803	2.98375	4.3902	2.26061	0.058362	1.34603	2.64568	0.16866	0.879715	1.83656	6.94032	0.122233	3.86549
EPIC278	0.856201	9.01835	0.574079	2.20536	6.25099	2.07586	0.621125	0.753852	1.77123	0.763581	4.71936	1.84626	4.24145	5.23276	2.34277	0.0168757	0.453806	0.845859	1.65509	1.34265	0.0461792	1.05312	1.06923	1.64001	1.43144	2.51258	1.92048	1.01845	0.922232	5.42757	2.6697	0.998026	4.53535	2.93571	5.3228	0.751473	1.9569	1.98556	1.32323	1.62885	0.284834	0.438707	1.31437	0.179671	0.620621	1.46908	1.02039	0.273419	3.09191
EPIC279	1.46696	8.75111	2.52584	0.374489	7.0064	2.33086	3.38529	0.5076	5.03344	2.59752	5.1155	2.8065	4.27741	4.59047	0.758478	0.0319147	0.223894	0.700352	4.34068	3.2399	4.07832	1.16735	1.67486	0.40148	0.882974	1.84604	4.35206	1.55495	4.21423	2.99845	0.0585506	1.22094	5.34721	1.60136	5.50713	2.1596	1.28684	2.70357	5.12161	2.18951	0.0360117	0.68578	2.04162	0.305734	1.88154	1.91739	2.82273	0.240771	3.21283
EPIC280	0.845512	8.89587	0.317561	0.648908	5.29755	2.17585	1.7338	0.202852	0.752121	0.415218	4.56957	2.30007	4.06853	4.62211	1.64603	0.0315012	0.242552	2.24866	2.52946	2.10894	2.47623	1.24225	4.01025	3.0226	3.55346	1.2303	2.04504	2.31533	0.41799	4.79127	0.264562	2.68094	4.45469	4.71847	7.70302	2.19611	2.3441	1.99842	1.86722	2.27593	2.91715	4.73222	0.906973	3.0519	3.54192	3.04655	1.68568	1.19085	4.555
EPIC281	2.05934	10.4993	3.53538	0.924046	5.09391	2.66595	4.83816	1.12926	0.608648	1.59164	5.10526	3.84616	6.37351	4.9221	1.339	0.0464481	0.903224	0.563549	2.88388	1.79981	0.519808	0.970035	3.71357	2.66326	1.01872	1.84018	2.93606	5.56819	2.67429	3.79439	0.0585506	2.71377	4.25748	0.884899	4.14231	2.76039	3.03098	2.62566	6.26253	1.52727	0.769167	1.47177	1.9474	0.196567	1.02948	2.11693	2.76352	0.126955	4.03097
EPIC282	0.629623	9.11651	2.20188	0.771927	6.40711	2.74486	1.37179	0.415681	1.36794	0.238505	3.65588	2.29697	3.99404	4.8681	1.94289	0.0655552	0.348115	1.39674	1.42485	1.71888	0.76293	0.671029	2.08022	1.90637	1.02641	2.61206	2.86954	2.78072	1.49457	3.3811	0.213364	1.70909	2.89528	3.8335	7.28455	1.20267	1.16929	1.62237	3.11028	3.71931	0.144963	2.49282	1.7642	0.457489	5.28116	2.31369	1.87275	0.150341	3.85578
EPIC283	1.70033	8.5939	0.424828	0.560871	4.40606	3.39565	1.4196	1.24602	1.23327	5.07637	4.70315	3.21549	4.88772	5.00386	2.20021	0.0812274	0.671327	0.287865	1.29616	3.16482	5.17733	0.339431	0.816599	3.21735	0.543421	2.06351	2.58185	3.18086	1.20532	4.17978	0.323382	2.34621	4.33042	1.82733	3.65992	2.26133	1.90418	1.80231	3.34102	2.01405	0.165111	1.16986	1.91809	0.0587934	1.11696	3.39504	0.830117	0.171649	3.60035
EPIC284	1.48369	8.6501	0.0228966	0.473181	5.96956	3.84118	2.78444	0.144968	0.46984	0.585934	5.77222	1.90389	5.38005	4.36782	1.73846	0.0208325	0.449692	1.05899	0.790431	0.747532	1.00619	0.492386	0.914754	3.69479	0.878873	2.34202	3.50863	4.77127	1.58162	3.56835	0.308635	0.832305	4.08951	3.00368	5.76989	2.26893	2.36825	3.51679	2.34651	1.98285	0.0554507	0.662814	2.21318	0.463701	1.349	1.33286	1.71528	1.33755	4.59012
EPIC285	2.66452	8.99121	0.284456	0.549331	5.12124	3.59802	2.63359	0.729566	1.12254	1.47484	4.67459	1.06642	1.91078	5.52647	1.79673	0.0504052	0.333246	1.27366	0.508989	0.518042	3.66447	0.0617614	0.633087	1.17305	0.784311	5.51781	3.66946	2.23394	1.23271	2.64713	0.391214	1.84721	5.51722	0.636286	3.14349	1.70075	1.82096	3.06168	1.3734	2.53866	0.0993519	1.59298	0.390916	0.271831	0.960257	2.02813	0.790586	0.355036	2.83039
EPIC286	1.92463	8.40806	2.92314	0.599981	6.02967	2.08781	1.76484	0.961637	0.457838	1.22392	5.78521	4.11069	4.78218	3.61541	1.61988	0.039751	1.07866	1.18589	2.05591	1.65416	0.640688	0.397205	0.576884	3.17761	1.6494	1.51216	2.12146	4.20018	0.571421	5.20795	0.701503	0.722817	3.42568	1.99308	5.66684	2.28202	2.88095	1.63304	1.78681	1.31127	0.103838	0.504066	1.75049	0.74088	1.10764	1.67087	2.8205	0.217348	5.45971
EPIC287	0.117921	9.01841	0.795409	1.24951	5.42808	2.88936	1.37197	2.82902	0.376295	0.85912	5.4961	1.9712	4.71995	4.23768	1.53601	0.0394617	0.720403	0.156834	1.95248	0.903679	0.204372	1.33332	0.769467	1.63586	1.671	1.96587	1.93372	3.5004	0.239822	4.44037	0.82862	1.12054	3.80809	1.27129	4.64755	2.39264	2.31316	4.55749	1.23471	1.93029	0.223078	1.11117	2.52197	0.651114	0.481178	1.20807	0.952806	0.138198	4.65806
EPIC288	1.63494	8.75316	0.417516	0.390451	5.81942	1.05131	3.83768	0.538522	0.419217	0.567602	3.04645	2.91002	4.75991	3.61643	0.865703	0.208867	0.388686	0.122155	1.00486	0.864836	1.28047	0.442984	1.00764	3.17361	0.913808	1.17317	1.84117	2.95693	0.923039	3.54176	0.452695	1.46479	4.00807	1.762	4.12862	1.00726	1.81441	1.44376	2.47289	1.50295	0.0528162	2.78578	1.62573	0.0385069	2.31594	1.25108	1.17643	0.188419	3.85024
EPIC289	0.117921	10.2293	0.492708	0.870099	5.28869	2.13172	1.33282	0.792504	0.404963	0.0322054	4.6681	5.00818	4.96356	4.49193	0.768735	0.033619	4.50272	0.40254	2.75866	1.64768	1.31762	0.503306	0.931564	3.11275	1.31284	0.870551	2.07038	3.53162	0.264192	4.38625	0.29784	1.78399	5.43433	1.30633	4.39267	3.35954	2.85162	3.63094	1.2706	0.947271	0.00445753	1.38959	0.912531	0.337492	0.450103	1.24506	1.97244	0.236827	3.84768
EPIC290	1.91296	8.6161	0.582319	0.62645	5.61621	3.59669	0.996543	0.521407	3.19524	1.09066	6.96698	1.40899	4.15395	6.2294	2.29014	0.0734776	0.429293	1.98161	1.55998	1.86581	2.45111	5.52953	2.41943	2.69032	1.30345	2.69616	3.25227	1.97714	1.71839	2.93376	0.962962	1.18809	4.73807	5.83164	5.27299	1.76522	3.26787	2.6077	1.2699	3.1925	1.35018	1.1477	1.46876	1.50347	1.19678	2.70517	1.92841	0.437509	3.60687
EPIC291	1.48098	9.20938	0.705854	1.36394	5.80298	2.17588	1.80286	0.742983	0.909512	1.68514	6.62085	2.00569	4.79566	5.62521	3.55519	0.0253321	0.352007	0.711299	1.44151	1.18696	0.0461792	0.0617614	1.24408	1.25757	1.39398	1.60131	2.91516	3.42995	1.82784	5.08195	1.76344	0.225925	4.60318	1.64456	6.47622	0.672129	1.73739	2.91128	2.31743	0.976343	0.142111	0.495633	1.11003	1.36813	0.793366	1.73266	1.255	0.275494	4.84705
EPIC292	2.72449	9.22353	0.0709858	1.10084	4.86191	2.44136	3.34441	0.697248	0.836001	0.754892	5.53157	2.1558	4.50459	4.25315	1.07833	0.0355302	0.472589	0.101196	2.48543	1.2363	3.23132	0.0617614	1.0773	3.11159	1.66697	3.01428	2.12238	3.2186	1.95201	3.2223	0.221768	2.14718	4.53996	0.859534	3.7784	1.13543	2.04606	2.02871	1.71262	1.96009	0.179631	0.645622	1.19592	0.852742	1.02592	2.03478	1.15525	0.151062	4.27095
EPIC293	0.117921	9.41577	3.09798	1.20938	5.616	3.74301	2.25513	2.58331	0.363876	0.752665	6.11193	1.83944	5.53471	5.74675	2.00483	0.0289411	0.599571	0.684135	2.59681	1.43749	1.55437	1.19294	0.955812	2.32694	2.91982	1.81107	2.86057	3.02029	0.82904	3.80386	2.6813	1.46831	4.26082	1.44829	5.31351	1.21837	1.77845	2.55359	1.55193	3.69934	0.0792912	1.04401	1.30939	0.190417	0.510668	1.65278	2.50118	0.13023	6.50235
EPIC294	0.424943	8.42255	0.238888	0.368417	5.69958	2.80073	2.66826	0.355443	0.883817	0.0322054	3.49371	2.17497	3.01704	3.08512	0.71286	0.0413753	0.43594	0.718734	0.221382	0.352673	2.50281	0.338085	1.39128	2.08004	0.643941	1.69842	2.98479	1.55433	0.362595	2.88187	0.14096	1.43711	3.93696	4.54026	7.01114	0.881779	1.86374	2.05096	1.38947	2.23032	1.41736	0.869634	1.10495	2.14618	1.0853	2.02683	1.20378	1.1771	4.16865
EPIC295	0.117921	10.5693	3.82399	0.888121	4.18212	1.81595	1.48374	1.09785	0.593794	1.41249	4.04063	0.778352	3.43633	4.41406	1.59286	0.0628446	0.205535	0.146791	2.07038	0.769349	2.24145	3.09317	0.882167	3.34047	2.94198	2.79517	2.15492	2.46758	0.720772	4.91136	0.430084	0.505755	5.73146	1.99629	4.79049	1.19984	2.35925	2.2081	1.23733	1.90213	0.110267	1.52627	1.939	0.358888	0.856904	1.19544	1.35212	0.144242	4.35973
EPIC296	1.41464	9.22845	1.84859	0.691823	5.70434	2.78909	0.943775	0.968374	0.420374	1.16589	5.05474	0.875676	5.05424	4.89517	2.01296	0.0443193	0.521013	0.428652	1.16716	0.300255	0.457759	3.64856	0.47085	2.40967	1.61179	1.51522	1.87279	2.69097	0.67443	4.24553	0.348135	1.0676	6.84068	1.79706	5.34283	2.32376	3.58133	2.65084	1.67633	1.31108	0.206739	1.27588	1.68007	0.339226	0.624084	2.40278	0.765884	0.147799	2.5886
EPIC297	1.2704	8.41138	0.580598	0.863802	6.56709	1.56326	0.0593508	0.26111	0.385271	0.0772032	4.89549	3.25786	5.41257	3.7707	2.25225	0.0807147	0.680528	1.07358	2.99702	2.21487	1.6814	1.24651	1.61341	3.84129	1.02197	1.3821	2.18302	3.14587	0.988026	4.97417	0.68469	1.89754	3.62404	5.27075	6.30733	2.21546	2.67021	2.15203	1.95358	1.44089	1.21662	0.762435	0.925163	0.4069	0.529734	2.02965	0.560243	0.360775	4.1566
EPIC298	0.117921	9.412	0.59228	1.01101	6.81733	2.2848	0.437348	1.476	0.418949	1.27764	6.28008	2.12207	5.35176	4.74724	2.13796	0.0231101	0.630446	0.863188	1.63047	1.06792	2.06703	3.45677	1.49543	2.36984	1.75651	1.80414	3.17033	3.46896	0.502201	4.75719	0.826415	2.16942	4.3341	1.21708	4.1645	2.18211	2.58474	4.92727	1.53419	2.63945	0.0410825	0.631672	1.49615	0.453468	0.464848	1.84442	1.95714	0.3879	5.37234
EPIC299	1.91833	10.2763	0.618902	1.23462	6.70535	2.55811	1.9479	0.71139	0.609077	0.591825	7.39475	2.27135	5.32842	4.54539	2.13495	0.0365794	0.625413	0.906658	1.36682	1.32317	0.917049	0.413363	3.84227	3.23422	0.954144	2.45052	4.78327	4.33632	2.04631	4.9709	0.497009	3.37116	4.07387	2.31416	5.74422	2.98665	2.70923	3.86968	4.90949	2.09147	0.18082	1.45684	1.29324	1.11677	1.34309	2.11206	1.73327	0.293106	4.03566
EPIC300	1.57361	8.16279	0.0228966	4.85662	6.99108	2.85955	0.0593508	1.96922	2.14364	0.896961	5.93547	2.24648	4.21412	6.27693	4.92434	0.0713047	0.27781	0.407061	1.39923	0.382704	0.526267	3.17054	6.08716	3.97319	0.917208	3.14591	3.70743	4.42557	1.83397	5.18231	3.80276	1.2917	3.47209	3.91275	5.6185	2.30623	2.12426	1.42654	1.36845	2.1478	0.646808	0.983362	2.11507	0.0908331	0.697018	1.64663	1.20192	0.164608	4.40797
EPIC301	0.117921	9.96804	1.6477	0.704681	6.43838	5.94307	3.81222	0.288611	2.44819	0.0322054	5.18454	0.951585	0.253602	3.57805	1.31615	0.0929156	0.390949	0.702659	1.45502	0.611984	1.92038	0.370559	1.83346	3.12814	0.579174	3.03122	3.1762	1.96123	2.21855	4.33702	0.401353	1.54008	2.71807	4.98096	6.67515	1.24734	2.09839	5.29781	2.18301	3.23321	0.209654	2.23248	1.18815	5.21845	6.58697	5.8031	2.50703	0.24524	4.31
EPIC302	2.80116	9.79401	0.935771	0.877347	5.33826	5.58097	1.20466	0.630374	2.28243	1.6834	5.79198	2.3796	5.82597	4.43261	2.19217	0.0185437	3.26963	1.92152	1.22323	1.96476	0.822092	1.05319	2.11599	2.76939	1.00704	1.94208	3.87976	3.70123	1.50037	4.09318	0.408962	1.56448	3.90257	2.50826	5.91549	1.80104	3.86871	2.54217	2.22939	2.30407	1.01856	1.54551	1.62587	1.89909	1.29085	3.37277	0.517919	2.62526	4.74106
EPIC303	0.117921	8.98146	0.0858227	0.471187	6.27693	2.36856	0.325228	2.71167	1.72809	1.52912	4.64948	1.88004	3.75312	4.97255	1.10708	0.0524676	0.275343	0.681982	2.14132	1.8851	1.20972	0.7581	1.22114	2.55676	1.80696	2.88576	2.54893	2.3207	2.78356	5.35577	0.91954	2.39584	4.90575	2.77375	5.07438	1.75223	2.30266	3.08078	1.44799	2.17247	1.10297	0.957197	1.4701	0.131587	1.39779	1.96504	0.830587	0.115146	4.78348
EPIC304	1.26817	10.0476	0.177622	2.90282	4.13638	4.24225	0.947206	0.226867	1.70705	0.345861	5.97527	1.33316	4.56611	4.70319	3.71722	0.0268262	0.943929	0.551215	1.43693	0.617811	0.0461792	1.55876	1.9247	0.40148	0.45702	1.17877	5.42925	2.47218	0.743369	4.85897	1.6793	0.278862	3.414	2.36516	5.87996	0.481673	2.70793	3.68612	1.71623	1.22246	5.28884	0.622331	0.566522	2.99488	0.914234	2.69793	0.846238	0.839064	4.37327
EPIC305	3.67156	8.15544	1.73905	2.59222	5.54242	3.13486	0.0593508	0.286939	1.46098	0.994396	6.734	1.59872	5.17087	6.24037	1.85543	0.103919	9.75883	0.985344	0.81478	0.698401	3.39652	1.80087	1.28494	3.22233	1.03388	2.90275	4.21475	2.48692	0.702648	6.99953	2.53527	1.74466	4.80433	4.40973	4.81358	4.53792	4.96417	3.12687	3.06521	3.64768	4.22069	1.51174	1.47282	0.739068	0.866862	3.4946	3.65865	1.20022	3.35644
EPIC306	0.988847	8.64995	0.0228966	0.673653	7.54879	3.2378	0.669254	0.535139	1.35409	0.567234	5.22102	2.23002	3.87953	6.00702	2.0541	0.0520675	1.68611	0.671347	1.40806	0.777495	0.519281	1.12835	1.49175	1.72044	1.8308	1.38817	2.83782	4.04506	1.69361	5.13919	0.335382	2.80477	5.00616	2.66512	5.83985	1.64903	2.2882	2.2025	1.39114	1.75609	0.444969	0.874793	1.32407	3.5406	1.11594	1.73019	1.10011	0.105256	3.71506
EPIC307	1.41554	10.598	0.73628	0.736564	4.75241	1.79336	1.43933	1.01472	0.76895	0.624547	4.68879	2.28675	3.98008	4.29556	1.90308	0.0350714	1.47833	0.923028	2.71446	0.801357	1.04363	0.0617614	1.18985	3.41912	2.69572	1.52208	2.83562	2.01417	0.612622	4.2501	0.380341	0.804062	4.51848	1.69346	4.97198	4.60232	1.6946	3.6996	1.24737	1.76266	0.0340923	0.388741	0.48948	0.395437	0.567249	1.45112	2.43907	1.54089	6.63783
EPIC308	6.97965	9.31474	0.457112	0.74298	3.72451	1.35282	1.37027	1.02707	0.575702	1.86096	6.6739	2.7494	5.43461	5.08943	2.30414	0.117666	0.839803	8.67132	0.941828	1.58718	0.685288	0.552063	1.62975	2.95616	1.64271	1.69092	5.86799	2.90486	2.91836	3.4683	0.0585506	0.673502	6.28967	2.28773	4.36033	1.77648	1.71655	4.76313	2.70845	2.03388	0.0998484	2.12201	3.61317	0.00434017	2.62596	6.94596	8.49435	17.3902	6.10459
EPIC309	2.71285	9.14271	0.552367	0.931853	7.26712	1.86295	2.29264	0.286514	1.94532	0.883668	4.21269	5.45925	5.73865	4.3233	0.829156	0.0284676	0.255991	0.509011	1.43737	2.62358	2.1739	0.35564	1.05683	3.41634	0.746282	1.58904	2.26944	2.53458	3.1366	2.98273	0.565269	0.966968	4.95245	0.938328	5.02233	1.93605	0.962888	2.15533	7.86943	2.02061	0.0748936	1.24096	1.64709	1.9859	1.58312	1.9481	2.19746	0.151362	4.15442
EPIC310	1.10935	8.57606	0.0228966	1.45278	6.19661	2.1287	0.0593508	0.462	0.795513	0.206914	5.47728	1.16192	3.63318	4.98925	1.66914	0.0333562	0.421147	2.09082	1.18844	0.764477	1.87094	1.63258	1.1369	3.14354	0.939944	1.96451	3.30525	2.07329	0.69173	5.0066	1.10386	1.37073	4.66502	5.81371	5.68762	1.41782	2.22689	2.01801	1.8485	2.98194	1.19735	1.62971	2.17193	2.42451	0.457833	2.30257	1.34106	0.289234	5.19831
EPIC311	0.85729	8.62091	0.639711	0.634949	4.68745	3.44416	0.0593508	0.361204	1.30511	0.619586	4.06495	0.764793	3.4165	4.06003	1.69684	0.0402285	0.203268	0.697259	1.87057	1.78152	1.65115	1.21124	0.953772	2.28448	1.02974	2.06053	1.33769	1.70428	1.41885	4.42456	0.372796	0.562954	2.76958	4.36138	3.59641	1.25552	2.65215	2.07497	1.43574	1.86857	0.0823085	1.57379	1.09812	3.57747	0.933366	2.17331	2.38458	0.153221	4.07356
EPIC312	2.3158	11.2082	0.0228966	0.316049	3.21856	1.87389	1.0061	0.79141	0.599616	0.0656331	5.14434	1.52222	5.35687	4.85489	1.10932	0.210097	0.515474	0.882961	2.24622	1.47891	1.55497	0.817001	1.22966	4.0746	1.113	1.60599	2.48842	2.79459	1.204	3.1326	0.661441	0.764857	6.15325	1.14871	4.195	1.98179	2.49936	2.06024	2.41956	3.15997	0.256458	1.73595	0.757449	0.394782	1.70721	1.0544	1.19111	0.744164	3.39014
EPIC313	1.51537	9.95721	0.776633	6.49744	6.60928	3.53799	0.0593508	3.76297	2.14023	1.1303	6.488	3.33678	6.39855	7.36366	3.30698	0.0395594	0.530187	1.48813	2.73945	0.944496	1.6145	1.47519	2.28356	4.67434	2.31209	1.32283	2.99142	2.40587	1.27121	6.55252	2.72138	1.45053	6.5296	2.12432	6.05043	0.619031	2.48008	4.19626	1.95886	2.41823	0.120988	0.805061	0.648616	2.3561	1.24456	2.30025	1.83089	1.10288	3.97561
EPIC314	1.16491	9.25963	1.34183	1.01686	4.62716	2.90782	0.689015	0.427231	0.541299	0.27124	5.51447	1.13435	4.86282	3.9562	0.99523	0.0472168	0.595897	0.847092	1.52537	2.99557	1.37312	1.36537	1.52627	3.02816	1.46755	1.91462	2.6242	2.74341	1.14252	4.43495	0.484947	2.11489	3.64602	2.23514	4.97437	4.37841	4.06453	2.73828	3.36045	2.59868	0.0459671	0.662973	0.79533	2.15909	0.910695	2.20713	2.50454	0.0774111	5.91412
EPIC315	3.18058	9.05831	1.38669	1.0654	7.06214	1.77698	2.28475	0.808074	1.17216	1.03693	5.28713	3.21997	4.50019	6.27962	0.92725	0.0389198	0.222185	0.283636	3.93497	1.09324	3.39867	0.638578	0.997385	4.23614	1.28869	2.76992	2.65889	3.71479	1.83479	4.54468	0.0585506	0.988757	3.64466	3.0695	5.01431	1.84017	1.64256	2.84466	1.73517	7.82358	0.09931	1.63635	1.45675	0.564193	1.54422	2.14885	1.12061	0.16015	3.71519
EPIC316	1.70415	8.49322	2.19171	3.89079	7.53507	2.19317	0.963383	2.16703	1.06915	0.43468	4.84889	5.18968	6.59889	4.74604	4.6157	0.105709	0.380138	2.97487	1.58045	2.1148	0.719912	1.39147	2.72353	4.9233	2.53805	3.67098	3.29957	2.11636	0.818533	5.08092	0.46249	0.326777	4.63437	1.41477	8.79533	2.7011	2.86025	1.58273	2.04067	2.81921	0.423194	1.98447	1.46214	0.268665	0.985136	2.14766	0.806534	0.639462	3.81066
EPIC317	2.5296	9.41591	0.333073	7.94933	5.52528	2.02831	0.0593508	0.833404	1.16684	2.05231	6.20188	2.04797	6.38055	6.30262	5.9842	0.096126	0.362904	1.03667	0.994588	3.33927	0.0461792	1.05159	2.05188	3.30393	1.80791	1.91811	2.20508	5.56426	1.61787	4.39636	2.61603	0.0458781	3.96641	3.42323	5.12439	0.516512	1.78754	2.68913	2.01661	1.63879	0.45341	1.31346	0.797677	0.655496	3.02735	2.20165	1.15983	0.51222	4.17574
EPIC318	0.819618	9.14321	0.194504	0.495022	5.15892	5.1637	3.43749	0.705489	0.340366	0.0322054	6.44365	1.77332	5.66862	4.0207	2.13898	0.0488033	0.596512	1.066	1.14414	2.03769	0.422717	0.434453	2.08659	3.18458	1.0764	1.6634	3.23371	3.36346	1.4493	3.56284	0.47081	3.0288	4.36303	1.64784	4.50357	1.72483	2.19316	2.27932	2.32366	2.86592	1.34286	2.56796	0.693371	0.137493	1.63519	4.42944	2.38118	0.299809	6.26836
EPIC319	3.10201	9.7698	1.63344	1.36232	5.64035	2.4526	1.04115	0.528499	1.03406	1.91732	6.64677	1.95874	5.89755	7.08376	2.84201	0.0245322	0.37055	0.411036	2.9545	1.10402	1.45775	0.787521	1.07441	4.76233	1.39033	6.25654	3.28102	4.4654	0.889753	4.44573	0.701609	0.996454	3.66226	1.08612	5.26948	1.89748	1.11792	2.48213	1.97054	1.78858	1.52801	0.343054	0.816366	2.27455	0.632924	1.79955	2.08314	0.250462	3.75874
EPIC320	2.64503	8.98567	0.997325	0.924605	7.35988	2.79821	0.39797	0.324675	0.977024	0.366738	5.83852	1.06717	6.738	5.10052	2.15426	0.0588982	0.350507	1.31331	1.18171	0.961812	1.08626	1.28727	1.27056	2.28191	0.647285	2.49712	2.64396	3.05762	1.65633	4.22862	0.887619	0.531988	4.55322	4.1555	5.09207	1.4489	2.53474	2.00279	2.45038	2.71761	1.93523	1.32399	0.87535	1.03505	1.11969	6.43006	1.05916	0.295497	4.24034
EPIC321	1.58365	9.56265	1.00256	0.944198	3.68569	2.06342	0.394034	0.510484	0.451244	15.3912	4.24151	1.72536	4.4969	4.67649	1.11821	0.139569	0.57132	2.03845	0.324747	1.28264	2.86206	3.27463	3.64128	4.5189	6.725	2.0596	2.74327	3.86991	0.341961	4.13148	0.885054	0.0458781	4.65013	1.94514	6.61289	1.27379	3.24522	2.83249	2.09139	2.35567	0.373499	1.74764	4.87018	0.198414	0.825089	1.45805	1.05498	0.15725	3.82382
EPIC322	1.29413	8.38637	0.90842	0.287319	5.22221	3.09512	0.832909	0.475366	0.524691	1.66295	4.59529	1.07198	4.99068	3.77367	2.18873	0.0469501	0.466255	0.570614	2.3638	1.22594	0.0461792	1.37684	0.742375	3.54698	1.60349	1.43603	1.65111	4.90243	0.556311	4.0033	0.382343	0.1695	4.2743	1.74401	4.6437	2.35229	2.44954	2.1006	1.56761	2.25479	0.344315	1.02454	1.25373	0.651849	0.471596	2.8386	2.73424	0.178727	4.71196
EPIC323	0.117921	9.39939	2.08451	0.699945	4.46045	2.34602	0.864229	0.323336	3.43074	0.552591	4.00086	3.16588	4.26347	3.85606	2.48454	0.0792381	0.471216	2.05785	1.4792	2.39101	4.93196	0.414982	1.51354	2.19219	1.00973	3.71633	1.55582	1.58496	2.42444	4.25617	0.47772	1.0673	4.38653	1.92968	5.36288	0.828359	2.47249	2.16302	2.59241	2.96166	0.112054	1.58829	1.48066	1.6427	3.16149	2.17826	1.35114	0.268278	3.24849
EPIC324	2.3923	10.9746	1.07003	1.43336	4.22448	2.91193	0.90408	0.752403	1.34273	1.61754	5.98327	1.29024	4.91257	6.39999	2.48291	0.0869275	0.989322	2.18026	1.37214	3.92607	1.75242	1.15743	3.40886	2.55207	1.83913	1.94181	4.21587	3.56475	3.78851	3.36173	1.06746	1.60852	4.6289	1.80319	4.46652	1.84671	2.29005	2.69197	1.99966	3.41411	0.435197	1.03941	0.98342	0.97186	1.46496	2.06053	1.17914	1.18496	4.05322
EPIC325	2.38245	8.94238	0.60622	0.652415	6.11235	2.37164	1.18457	0.217448	1.52147	0.558646	5.31337	2.00203	4.0682	4.7639	0.987719	0.0415861	0.439078	0.292686	2.22565	1.31145	5.56152	0.369723	1.04979	2.30539	1.00381	2.50624	2.0954	2.75306	1.97201	3.47968	0.0585506	1.78237	5.10923	1.86292	5.91915	2.3993	2.21989	2.09667	1.77585	2.83812	0.175315	1.23019	3.44939	0.3645	1.7089	1.79235	1.86692	0.152281	4.02679
EPIC326	1.82206	8.99211	0.279888	0.726374	5.49534	2.39178	4.2976	0.476972	0.825406	2.16112	5.27063	3.87937	5.35311	4.72957	1.85783	0.0217405	0.671579	0.30163	3.56056	3.07602	0.346936	0.0617614	1.24467	2.2114	1.93527	1.61419	2.10783	3.0911	2.70799	3.81519	0.288672	1.07514	4.63769	1.32649	4.05701	1.82619	1.47936	3.20113	2.04272	1.74375	0.0265925	1.03245	1.62895	0.389304	0.595473	2.76684	1.73128	0.312462	4.61717
EPIC327	1.85787	8.68144	0.155622	0.840293	6.31168	5.60789	0.0593508	0.584176	0.96426	0.295724	5.80698	1.97754	5.31811	3.80242	1.57962	0.0415365	0.617481	0.449516	1.21101	0.966753	1.06701	1.09291	1.21554	2.00699	1.80928	1.87721	2.87913	3.89083	2.05373	4.88339	0.785019	2.27838	4.05877	1.47201	7.04655	1.40107	3.47773	3.62864	2.34007	1.60719	0.0405544	1.23612	2.66791	0.0669741	0.725641	1.54703	1.50107	0.981922	4.73846
EPIC328	1.50864	9.42875	0.358359	0.851999	4.13986	3.27954	3.94624	2.12743	1.2098	0.0322054	5.36117	1.64627	5.50366	4.52346	2.03881	0.0694852	5.31629	0.806048	2.4936	1.55123	1.8611	2.9892	1.42801	3.45569	3.59007	1.42407	4.03984	3.9981	0.518087	3.08042	0.0585506	0.617821	4.19613	1.60385	4.62542	2.02313	2.17618	4.25129	1.95422	4.57928	0.124247	0.878366	2.02276	0.111054	0.780769	1.72878	1.57115	0.825416	3.28564
EPIC329	1.40951	9.04293	0.876525	1.21609	5.06031	3.0083	0.694803	0.926682	0.901666	0.966251	4.98178	1.48901	5.32734	3.89088	0.985236	0.0179706	0.328182	0.833206	5.00667	2.56955	1.53296	3.64466	1.11628	1.72734	4.0311	1.39449	1.80358	2.77204	0.734042	4.88224	0.490908	2.38335	4.08614	0.811791	6.30541	1.64282	3.30743	3.17512	1.88005	1.59392	0.00445753	0.89726	1.8559	0.366781	0.430292	1.14426	0.939761	0.150421	4.13661
EPIC330	1.11795	8.91392	0.0228966	0.860065	5.73415	2.08247	2.36945	0.471371	0.779333	0.378603	6.35599	3.68635	5.2595	6.62436	1.83854	0.0155244	0.527256	0.119903	2.12128	1.8024	0.281998	0.31396	0.363453	0.40148	0.455922	2.93458	4.76389	4.58639	1.07522	4.47284	0.455766	2.04878	3.78675	2.51005	5.14388	2.14014	2.25148	1.93298	2.91067	8.04316	0.00445753	0.960375	3.21521	0.493987	0.581856	1.97638	0.745577	0.101421	3.60183
EPIC331	1.95549	11.8525	0.677339	1.60723	4.86905	1.86466	0.0593508	1.13262	1.00604	0.224451	4.35042	1.5274	4.52393	4.54332	2.62616	0.0440944	0.714086	1.24019	1.48177	0.773131	0.426677	0.0617614	0.732649	3.55805	0.84649	1.60309	4.62948	2.97155	0.839885	4.20564	1.58153	0.807079	4.16098	3.70358	4.31229	0.793693	1.53584	2.80329	1.28275	1.47416	0.54577	2.53854	1.41822	0.128239	2.0398	2.1107	0.664736	1.04431	3.98575
EPIC332	2.62378	10.7907	0.621932	3.43569	4.7456	3.78709	2.12778	0.931384	1.78662	0.560555	5.1448	2.88584	4.39734	4.93701	3.78471	0.0616871	0.195355	0.256849	1.82506	0.859515	0.0461792	0.727105	1.36141	0.40148	1.97048	1.62441	3.7494	3.36697	1.3422	3.70059	1.81906	0.619141	4.6025	2.00748	6.0914	0.705068	1.50406	3.73087	2.10774	2.09818	0.112654	0.540632	0.749046	1.59203	1.58039	1.58944	1.15097	0.106306	4.50135
EPIC333	0.117921	8.36396	1.16044	1.22653	6.0236	2.02413	0.98043	0.723774	0.990627	0.90146	5.68908	1.97584	4.31132	5.28328	1.61734	0.0374261	0.210811	0.485535	1.72889	2.27769	1.20998	1.65717	0.939133	0.40148	1.09817	1.87765	3.01025	3.44085	2.15353	5.46114	0.975606	1.73173	5.69205	4.12207	5.12326	4.25981	2.72178	4.63672	1.82177	1.3348	0.488902	0.698819	1.04465	1.46509	0.884515	2.90555	2.00231	0.0907526	4.71429
EPIC334	1.63949	8.44146	1.55248	0.899029	6.95786	1.72567	1.62926	0.325015	0.00828528	0.879876	4.02752	2.44778	4.52827	6.01705	0.821079	0.045252	0.876586	1.14471	1.67121	1.57758	1.13861	1.01165	1.87531	3.46582	1.46677	1.21035	2.36307	1.85442	2.24289	3.76975	0.341862	1.28686	4.87471	4.20313	6.68667	2.36757	1.79608	2.73411	1.55569	1.72925	0.0971366	0.972953	2.16275	2.10124	2.38117	2.23075	1.45103	0.280976	4.65019
EPIC335	1.30951	9.48214	0.586916	0.471701	4.89942	2.61508	0.0593508	0.727642	0.695734	0.813589	4.65864	1.46631	4.30605	4.73104	1.138	0.044502	2.72065	0.0784512	1.3682	0.318246	1.03472	0.726202	0.516481	2.35881	0.391421	1.32569	2.74938	3.31308	0.431106	2.61921	0.358465	1.02315	4.55122	1.33582	4.31234	0.593485	4.47662	2.09781	1.5145	1.97161	0.0528464	1.51469	1.99737	0.0723225	0.829916	1.39559	0.669709	0.088016	5.06237
EPIC336	1.84462	8.66111	0.502903	0.262905	7.21512	1.95253	2.00422	0.504656	0.830673	0.539689	4.81867	2.55579	3.9512	5.82744	1.66458	0.0347222	0.26769	1.22173	3.10358	0.505241	1.31802	0.401583	0.599419	0.40148	0.54545	2.00995	1.92384	2.02744	1.59311	4.64704	0.517883	1.02576	3.61822	1.92676	5.23019	3.65908	2.58448	2.30066	1.8465	1.46453	0.261449	1.72538	1.69542	2.32523	0.734577	1.97279	0.793312	1.42042	3.63878
EPIC337	2.23785	9.94516	1.03506	0.996147	4.88199	2.93678	0.0593508	0.690912	0.378441	1.60275	4.17433	2.38471	5.57648	3.90129	0.920162	0.042838	0.585568	3.45246	1.1979	0.400039	0.836788	0.349202	0.953301	2.6334	1.25248	1.47799	1.11992	2.9018	1.57642	3.6211	1.23337	1.58576	8.02301	1.44822	5.45563	0.987121	3.26817	2.56396	1.77783	1.39044	0.186694	2.73091	1.11617	0.156072	1.31632	1.03211	0.64467	2.8563	4.99606
EPIC338	1.67719	9.53117	0.0228966	4.33459	6.85264	3.54308	1.37986	2.10441	1.56691	0.567306	6.15479	1.30421	6.24287	6.30941	6.0466	0.0180555	0.469893	1.62469	1.71845	0.487908	0.0461792	1.15279	3.1424	2.70234	1.55132	1.65381	3.39312	3.97038	0.676809	6.65897	4.70117	3.21118	3.5752	2.0055	7.49765	0.591799	2.73951	2.12881	2.78787	2.49653	0.372924	1.08195	0.609916	0.401655	1.21489	1.32385	0.916761	0.789639	6.09137
EPIC339	1.33883	9.1749	0.515592	6.79125	6.82373	2.17161	0.484315	0.774903	2.50352	1.41088	6.09745	0.826462	5.41814	5.31362	3.38791	0.0645758	0.330441	2.74831	2.84759	2.18725	1.64113	1.90622	3.57861	2.96276	3.42527	1.74069	3.2459	2.09466	4.52206	4.76544	3.88925	1.14039	5.42559	1.9571	4.04811	1.41379	4.52883	3.60703	3.02356	5.54172	0.501128	3.51014	1.34734	0.241944	2.83561	3.12644	2.88633	1.70269	4.5467
EPIC340	2.54207	9.61602	0.335173	1.21768	5.62933	4.33621	0.147179	0.396928	1.28199	0.628155	5.83181	1.24423	4.35664	7.05372	1.33564	0.0722475	0.315021	0.795057	1.62719	1.07829	1.56897	0.3123	2.83416	2.91868	0.907975	3.87938	2.6978	2.91251	1.68175	4.89452	0.728508	1.08758	4.34855	2.26383	4.39867	1.6655	2.56619	1.68025	1.4225	2.49796	2.12805	1.63941	1.8894	0.514446	1.83561	2.8451	1.39371	0.17406	4.58938
EPIC341	1.5371	8.72857	0.62843	0.646694	7.35114	2.36026	1.34971	0.905887	1.06973	0.341968	4.03682	2.1359	3.55365	4.15634	0.927578	0.0421676	2.63133	0.549726	0.104184	1.01548	0.700296	0.863068	0.859896	1.74727	1.33467	6.093	2.09367	1.12572	0.674266	3.78448	0.856413	1.46057	7.98646	3.3324	3.99131	2.01603	3.77148	2.30105	1.37446	0.944711	0.260124	0.840814	1.24393	1.04173	0.757123	1.92741	0.457353	0.483946	2.6465
EPIC342	1.94968	8.41448	0.16966	1.1971	5.70436	2.19981	1.10906	0.984727	0.626168	3.61294	6.01202	2.92642	5.04925	4.86435	1.29393	0.0175019	0.360538	0.152074	1.48242	0.786793	1.14296	0.385279	1.09017	2.33958	1.48174	2.04406	2.65571	3.484	0.243931	4.23447	0.325989	2.09156	6.33066	0.917404	5.39763	1.5697	2.12655	3.38512	2.21326	1.30683	0.0919724	0.848334	2.7608	0.174839	0.395583	1.80123	1.14774	0.0771598	3.06491
EPIC343	0.117921	9.61958	1.45249	1.18258	6.91515	3.14783	3.42431	0.998847	0.00828528	0.876365	4.63511	2.02939	4.72984	4.51629	1.81651	0.0239153	0.22829	0.484625	2.44527	1.22728	0.887533	2.12452	0.592128	2.26296	1.59101	1.34116	2.08107	3.55781	0.873313	4.79418	0.217966	1.974	3.11983	1.34188	5.93166	1.70782	2.39282	2.27919	2.42427	1.60763	0.0164856	0.854082	3.24374	0.539356	0.704288	1.52065	1.20098	0.09901	3.93345
EPIC344	1.49042	9.3971	1.31607	0.777641	5.68571	1.39826	0.27462	0.689843	0.525307	0.350071	5.07292	1.5449	5.63617	5.62036	1.64442	0.04967	0.343784	0.549516	2.51047	1.52404	1.34732	0.407214	0.741406	2.82659	1.62607	1.68953	2.05756	2.65669	1.67721	4.72919	0.998604	0.462492	5.6193	5.46493	7.09387	1.13937	2.92204	2.59646	1.54069	1.83002	0.0814662	1.2121	2.48774	0.285254	0.721662	1.6528	0.829115	0.17262	4.82609
EPIC345	2.20991	8.70182	0.405817	2.21391	6.04184	2.25968	0.983333	0.423624	0.535158	0.362134	5.04898	3.18963	5.35391	5.40231	1.25148	0.071396	0.446622	0.664564	1.157	0.557094	1.37353	0.588666	1.05694	3.9895	0.932766	2.58722	5.12794	4.62428	2.00756	4.85777	0.469953	1.56618	6.6198	2.80925	5.59765	2.96975	3.20939	2.45544	2.41866	3.13345	0.78427	1.15726	0.923076	1.22937	1.3209	2.80574	1.1205	0.626231	4.31249
EPIC346	2.01448	8.70878	0.343877	0.530834	5.9788	1.55225	1.92936	1.42135	0.970479	0.778783	4.059	2.14263	8.63912	3.8038	1.70476	0.0635024	0.999888	0.849809	0.290497	0.292645	1.03495	1.41187	0.72539	4.23495	1.43449	1.79124	1.55419	1.99439	0.288476	4.35818	1.34506	0.228471	5.20935	1.96496	5.64698	0.891877	2.13084	2.12058	3.21186	1.97784	0.225963	1.67083	4.01965	0.426323	0.95616	2.15573	0.373229	0.380448	4.48906
EPIC347	1.78979	8.62398	0.427729	0.690238	5.64016	3.02319	1.8362	0.546794	0.454221	0.709566	4.20572	3.36255	4.04046	4.35981	2.44855	0.0408984	0.525125	0.237507	1.37749	0.795217	0.631142	0.720918	0.853868	3.13301	1.02692	1.83391	3.64299	2.40099	0.40189	4.382	0.325917	1.44029	4.00327	3.62275	6.2402	0.692489	1.60653	2.47343	1.70347	2.33534	0.0696265	1.2001	1.23733	1.73948	0.559759	2.58623	1.58575	0.179419	4.04184
EPIC348	1.48627	10.1069	17.6524	0.596763	3.90628	2.48124	1.58441	0.629112	1.21401	0.626522	5.22695	2.54093	6.59808	4.57242	2.02837	0.0811111	0.443386	0.522814	2.36171	2.44422	2.30185	5.65177	1.27348	3.32036	4.34707	1.08545	1.89633	3.76704	0.266522	4.90455	0.534957	2.97243	4.17713	3.13149	4.36456	2.19021	3.66949	1.38084	2.4557	1.40209	0.00445753	1.18166	2.12103	0.0438858	0.660475	1.97589	4.65638	0.0762368	3.43982
EPIC349	2.70735	8.75689	1.47406	0.373321	5.78026	3.01272	0.976763	0.673866	1.36601	0.500978	5.54791	2.36259	4.19807	5.33729	1.98256	0.0280176	0.733396	0.604176	2.43742	1.1611	0.959979	0.426639	0.917796	2.44348	0.699434	1.84405	2.60246	1.46799	1.27454	6.89439	0.370517	1.672	4.50257	3.06068	6.44773	1.24899	2.19643	1.72938	1.10393	3.43792	1.78985	2.31219	0.724958	0.0443164	1.30695	1.82699	0.970895	0.0780456	4.55462
EPIC350	0.117921	8.64467	0.577146	1.18733	6.30374	3.57578	0.338785	0.344382	2.12898	0.619062	3.96934	1.46534	3.71553	4.00849	1.28568	0.155607	0.544572	0.620644	0.930288	1.49938	0.330612	2.75064	2.9655	2.64903	2.27576	3.37243	2.04501	1.54893	0.900796	4.91822	2.83893	1.24461	5.52612	3.72147	4.6549	1.45728	2.13796	2.15471	0.977225	2.33362	0.272076	2.30277	1.38847	0.618278	3.75052	3.11789	1.4017	0.36436	3.25018
EPIC351	0.905055	8.1371	0.336262	0.961022	4.29126	1.71163	0.0593508	0.829291	0.00828528	1.99243	4.20203	1.39764	4.10295	4.52714	1.7646	0.0364989	0.599882	0.943209	0.674821	1.76074	0.456367	0.338381	1.1458	2.56316	0.742856	1.36813	2.85082	2.56812	5.20318	5.92118	0.791225	1.86125	5.16093	2.5606	6.07868	2.25022	3.16677	2.21045	1.33585	2.54903	1.02011	1.96322	0.757646	0.0457595	2.70213	1.59746	3.07731	0.717037	4.691
EPIC352	1.946	9.76105	0.344539	0.210291	6.56745	1.34447	0.933782	0.258937	0.698882	0.84047	6.39855	2.0012	5.23708	5.11499	1.95885	0.0250028	0.994771	1.18441	2.99405	2.40623	0.923747	0.565038	3.57775	3.86738	1.11569	1.74292	1.90811	2.54421	2.04143	3.87929	0.697709	1.36808	5.14671	2.39648	3.851	1.592	2.11648	4.13594	3.17889	1.49061	1.03212	0.55955	2.78923	2.37964	1.11526	2.6465	3.65744	0.160785	4.1248
EPIC353	1.60992	12.2892	1.00844	0.990947	4.78309	1.77411	2.15213	1.0526	0.539491	0.697843	3.75096	1.76408	5.14182	5.60192	2.16923	0.132909	0.285733	0.20915	3.58805	0.798049	2.56907	1.82689	1.08465	3.34993	4.88664	1.25618	1.42433	1.99281	0.822289	3.72554	0.503136	0.70932	4.99324	1.1276	5.36005	0.84725	2.51244	2.70915	2.13987	1.57171	0.105135	1.74748	2.76484	0.881815	0.979991	1.40644	1.17095	0.304218	3.94311
EPIC354	1.36103	8.36525	0.331801	0.568516	4.41943	4.02898	2.1048	0.584912	3.39643	0.966631	4.9668	1.43295	4.51257	3.89201	1.71478	0.0250986	0.489061	0.558371	1.35112	0.637108	1.48005	0.276699	1.60764	2.38056	0.834437	3.62337	4.47373	3.46569	2.33458	2.7518	0.335728	0.579337	4.23566	3.16513	5.32197	1.41156	1.86406	2.71155	1.60818	2.36103	0.0877412	0.984854	1.14595	0.16103	2.23393	1.69367	1.21623	0.105809	3.42534
EPIC355	1.33644	9.19477	0.907743	0.946102	5.35196	2.03666	0.722627	0.52383	0.19881	1.00926	4.40852	1.29437	4.8188	4.33721	0.970865	0.0256379	0.258627	0.109467	1.78808	0.910625	1.60507	1.1263	0.799265	2.59143	0.987117	1.42178	1.84711	2.7295	1.0694	4.6941	0.618125	0.918608	5.11201	3.25285	5.9139	1.01412	4.16467	1.42365	2.19968	2.55963	0.288981	1.32398	2.69365	0.31373	0.564859	0.963306	1.71593	0.0876005	4.86349
EPIC356	1.24394	8.74185	0.605005	1.31617	6.30074	2.99865	1.59148	0.796393	0.575028	0.260903	5.55555	1.89288	5.2348	4.92685	2.10997	0.0476317	1.02857	0.560606	1.76596	0.920052	1.08007	1.29278	0.820856	3.08616	1.88141	2.12224	2.43082	2.86952	1.42859	3.01613	0.377345	1.62383	7.64925	1.33865	4.16326	1.90615	2.454	4.45267	2.5197	3.54912	0.066272	1.54468	2.54414	0.0233624	0.599624	1.04238	1.36026	0.194758	4.80496
EPIC357	0.453121	9.51159	1.01437	1.49795	4.0587	2.17157	0.920275	0.371949	1.10353	0.385647	4.47682	2.03638	3.66359	3.48076	1.32043	0.0735291	0.575476	0.486707	1.76085	1.83047	1.4038	3.94656	0.845422	0.40148	2.24413	1.47714	1.50376	2.39555	0.504702	3.80838	1.18982	2.75369	3.70583	4.01401	5.04963	1.52498	3.91272	1.92399	0.895344	1.6794	0.388987	1.58724	1.08362	0.765482	1.27704	1.75578	1.9714	0.720079	5.17048
EPIC358	1.98004	9.03378	0.750258	0.416895	5.06775	2.4365	2.3099	0.666255	0.551691	1.37929	5.09101	1.92058	4.70656	4.71941	2.01335	0.0448634	0.552846	0.281314	2.12427	1.03015	0.675835	0.0617614	1.34385	2.47567	1.98072	2.36333	1.99266	3.24641	0.715181	3.41824	0.638145	0.33549	2.52844	1.42862	4.68746	2.22792	1.82761	2.0309	1.54907	2.84057	0.0818347	0.410576	1.93692	0.0984995	0.632621	1.4006	1.07407	0.11548	3.5197
EPIC359	1.02679	8.85591	1.26759	0.600364	4.7447	1.85562	4.05748	0.297836	0.390818	1.80766	5.63227	4.6653	6.10698	4.15503	0.835131	0.0289488	0.419003	0.372458	1.50659	5.94441	2.67487	0.78859	1.06817	2.83817	1.24523	1.36004	3.18035	2.08283	0.422335	3.87772	0.258505	2.18871	3.07395	1.97135	5.44022	1.55836	2.57759	1.12088	2.56339	1.75519	0.00445753	0.455712	0.541515	0.0312236	0.581687	2.4991	1.99785	0.343003	3.5553
EPIC360	0.869025	8.83327	0.0228966	1.28627	6.29716	1.57318	0.146764	0.142595	1.70366	0.542091	3.78663	1.12461	4.17999	4.71016	2.23703	0.0230176	0.580688	0.477479	2.273	1.03089	0.0461792	1.08241	1.17481	3.31132	0.978083	2.81012	2.62482	2.61264	0.685801	4.76828	1.11015	0.736088	4.67644	3.88084	5.68164	1.30072	2.5587	1.0356	0.994312	1.17701	0.156354	1.03959	1.00941	0.416299	0.397427	1.63879	1.1167	0.392968	3.41432
EPIC361	1.51182	9.17188	1.33357	1.55788	5.27997	3.11805	2.21547	1.40853	0.612287	0.374106	5.58598	2.47844	4.89642	5.09477	0.886255	0.045113	3.66122	0.31295	3.29972	1.27008	1.765	1.27362	1.0829	0.40148	2.84983	2.01885	4.44433	4.72549	0.585181	4.98588	0.0585506	2.10488	3.46925	1.19917	6.39221	1.95624	3.35693	3.01027	2.77356	2.30993	0.0742657	1.97039	0.794969	0.599015	0.652086	2.56542	1.60096	0.0974263	5.28537
EPIC362	1.51435	8.43493	0.0800785	0.491463	4.95238	2.49406	1.50317	1.46388	0.00828528	1.1214	6.29957	1.77593	5.40626	4.43758	0.9297	0.0272716	0.839539	0.268101	3.3925	2.41975	0.5936	1.13212	1.14545	3.92757	2.61807	1.83729	4.8792	1.56282	3.15157	5.28336	0.665711	4.76999	4.99682	0.865053	3.3844	1.63117	3.031	2.40707	2.61307	1.11006	0.0628183	0.849491	1.9122	0.498015	1.0094	2.67287	1.1694	0.129528	3.28082
EPIC363	0.90511	9.30182	0.910218	0.503311	3.63094	6.20911	1.45278	0.820579	0.661052	0.556314	5.56243	1.27311	4.60398	4.88908	1.81916	0.112704	0.796322	1.62522	5.06958	2.56987	1.7243	1.3205	0.534613	7.38144	3.05173	1.64369	3.09484	0.158024	0.535841	4.02887	0.70046	1.31179	4.13339	0.585075	4.62759	1.66038	3.87262	9.69287	2.89219	3.38751	0.0477649	0.523144	0.990844	1.30608	0.805755	3.01819	0.562439	0.400414	7.16852
EPIC364	1.0413	9.22039	2.86011	0.466504	4.96665	1.88738	0.0593508	1.60717	0.721695	2.07343	4.35807	2.43458	5.28851	3.41158	1.79054	0.0640697	1.92378	0.281426	1.27082	0.734337	1.81324	1.0106	4.2815	3.49691	2.22448	1.50292	2.61657	3.22043	0.870837	3.0763	0.917208	1.04551	4.71396	1.605	4.45022	1.39129	1.43771	1.53768	2.75328	2.46474	0.201197	1.37019	1.36431	0.429633	0.61437	1.91932	1.28091	0.0939223	5.21096
EPIC365	1.55656	9.68178	0.624176	1.42817	5.20115	2.57316	0.0593508	0.447297	0.357226	1.62446	5.72943	3.2338	6.09377	4.4072	1.04055	0.0411278	0.516822	1.22633	2.92915	1.31548	1.61162	1.53274	2.00349	2.15475	2.67729	1.20461	2.25037	4.25336	0.770347	4.39912	0.689151	1.97617	4.62344	0.98706	4.12335	3.3966	3.99824	2.05211	3.61612	2.49841	0.0321575	1.11157	1.71613	0.0754552	0.646964	1.75342	1.89021	0.682379	3.71156
EPIC366	3.21796	8.30094	1.02019	0.889513	4.72752	2.44864	1.3195	1.57429	0.558386	0.538372	3.22835	3.13009	6.36434	3.47157	2.01763	0.0329077	0.317095	0.221041	2.2687	2.52122	1.45136	0.583607	0.656462	3.26319	2.5253	1.20746	1.57133	3.41842	7.52688	5.03974	0.493558	0.0458781	4.65696	1.75457	4.38519	1.60461	2.24529	1.69437	1.61087	2.10716	0.0911828	0.824171	3.30082	0.0845475	1.17373	1.42751	1.19598	0.284141	4.31853
EPIC367	2.67234	9.079	0.387268	0.842338	4.37069	5.04301	0.509719	0.651072	1.0354	1.7879	4.75638	1.35164	5.11191	5.7512	1.93534	0.0365054	1.86137	0.571633	2.06778	3.57741	0.0461792	1.93388	1.17267	2.26764	2.73065	3.62725	3.32557	3.41157	2.27974	4.69233	0.647215	1.78773	4.59031	1.7468	3.68762	2.9041	2.28361	1.98247	3.81567	2.24445	0.483412	1.4819	0.377286	0.0900861	1.68388	4.4608	1.35315	0.235398	3.78898
EPIC368	1.93824	9.98245	0.452615	1.61356	5.44881	1.67747	2.97402	0.375961	0.570148	0.335712	6.33577	1.43713	3.28479	7.05396	1.98224	0.0163908	0.373671	0.249774	2.53136	0.825891	0.289171	0.331345	0.686938	3.24601	1.29723	2.76992	2.34028	3.77426	0.347935	4.39194	0.0585506	0.572236	4.52902	1.81951	5.40024	3.39217	2.32478	3.99493	2.07633	2.27977	0.276731	0.224882	0.719867	2.02797	0.339016	1.80131	1.25932	0.135115	4.37208
EPIC369	1.64158	8.60532	2.55075	2.33168	4.08726	2.90248	0.148709	0.191678	1.53281	0.87017	5.28702	0.857059	3.9427	4.46095	2.00938	0.0206837	0.770667	0.645584	1.03946	1.71234	3.27382	0.740369	0.611779	2.9991	1.78651	1.83196	1.83725	3.32038	0.987787	5.12551	0.751898	1.3862	4.47383	0.963935	3.48908	1.15157	2.61043	3.2579	2.31964	2.30766	0.386644	1.4993	3.91824	0.35213	0.321361	2.35522	2.03229	0.236944	6.84189
EPIC370	3.00384	9.28088	1.88054	0.991984	4.4057	1.86776	0.80009	1.04888	0.528294	1.51782	6.12233	1.58859	5.17562	4.96821	1.34161	0.039917	0.523979	1.27792	1.19715	0.931285	0.0461792	0.513272	1.19289	2.55533	0.92801	1.37158	2.83932	1.65399	0.720226	4.28408	0.325424	1.63765	4.63765	1.51119	5.54968	1.58126	2.83913	1.72499	1.89522	1.63298	1.42175	2.10586	1.2248	3.75871	1.26806	1.9924	0.733486	0.150743	4.42681
EPIC371	1.33424	8.33875	0.0228966	0.938026	5.89057	1.48799	2.66344	1.1954	0.651953	1.96674	5.32853	2.35497	4.3768	5.264	3.21035	0.044496	0.738361	0.946705	1.54416	0.495355	0.0461792	2.40902	1.02769	3.07499	1.61201	2.49556	3.20684	2.09178	1.67599	3.88588	0.30851	0.707913	4.84852	2.3153	4.20945	0.852015	2.04626	0.762739	1.72391	4.60551	0.410062	1.43414	5.16015	1.12431	0.861954	2.04343	0.548348	0.285228	5.30114
EPIC372	1.64404	9.10541	0.272097	0.301514	7.34361	2.36425	0.648126	0.399354	1.02703	1.04843	5.35529	2.85225	5.97703	5.62496	1.74526	0.0518154	0.192312	1.57613	2.41496	0.338173	2.36806	2.4686	1.03038	5.89597	2.00548	1.71113	2.95295	2.78286	1.41439	3.3001	0.0585506	2.23167	4.95591	1.42986	4.27329	3.58076	1.72198	1.95669	2.44749	1.64315	0.900945	3.32394	2.10098	4.15795	10.1589	2.41211	1.3783	3.74752	3.16342
EPIC373	0.117921	8.77763	1.10306	1.37957	4.08494	4.87625	0.0593508	0.184802	0.307218	1.14978	5.00418	0.907732	5.11722	3.72109	1.46878	0.0487294	0.496075	0.584551	1.43932	1.21954	0.0461792	5.66308	1.19169	2.81288	3.37144	2.40312	2.017	6.17616	1.76798	4.45566	0.453157	3.57959	3.37882	2.55547	4.48648	2.03769	3.29753	3.2026	2.10481	1.31058	0.0626334	1.98309	1.52242	1.02071	1.05985	2.32003	1.6912	0.244028	4.81536
EPIC374	0.796145	8.96094	0.531811	1.33065	4.37819	4.19963	0.439871	0.349317	1.16765	1.35393	4.89931	1.03527	6.84528	2.91486	2.91789	0.0844343	0.519495	1.49247	0.735582	2.63335	0.8244	3.42207	1.42745	3.59058	2.94613	1.92854	2.53846	3.07528	0.34639	4.74708	0.749349	1.13608	4.0949	1.18891	4.25761	1.01337	2.83208	1.86768	2.43908	2.81095	0.391707	1.40177	1.42248	0.941352	0.657126	1.84077	1.54292	0.203635	5.38698
EPIC375	0.117921	10.2837	4.51363	1.49294	5.65005	1.80992	1.55473	1.30479	0.913078	1.49237	4.7432	2.25729	5.50808	4.3322	1.20141	0.116306	0.282095	0.677618	1.65765	0.231529	1.0554	1.24242	1.71842	4.09458	2.09579	3.51234	2.52105	4.04069	0.613333	5.17579	0.0585506	0.0458781	7.01345	5.16842	4.65489	5.72404	6.24545	3.2002	1.51509	1.90623	0.0560531	1.29693	1.61079	0.408935	0.729447	2.19659	0.15056	0.054322	4.19525
EPIC376	0.823184	9.65628	0.355112	1.15026	5.07768	1.91935	1.89163	1.59615	0.304518	2.42219	4.97414	1.61649	4.97739	3.70488	1.79468	0.0340179	0.237873	0.0737179	1.98868	0.885636	1.41632	2.1189	1.06965	2.02488	1.80174	1.7715	3.51007	2.64058	0.932387	4.00989	0.297815	1.43727	3.78575	0.99681	3.59436	1.69162	2.08758	2.04287	2.06865	1.23321	0.0429957	1.4249	1.45618	0.415062	0.669754	1.20603	0.390134	0.102126	3.26203
EPIC377	1.02619	8.78707	0.660798	0.752277	7.59821	3.27544	1.83734	0.836697	1.01008	0.488875	4.98376	2.43362	4.94099	5.10189	0.971509	0.0215204	0.516856	1.0711	1.98215	1.5157	0.746576	1.06179	1.75934	2.64022	1.50074	1.88373	3.38363	3.03857	1.52099	6.48188	0.537946	0.623071	5.1254	2.49553	6.4569	1.31677	2.97172	3.01406	3.3424	2.21465	0.102785	0.70115	2.14965	0.537463	1.19809	3.63542	0.944289	0.28754	5.13761
EPIC378	1.0665	8.84858	0.565946	1.22168	4.5452	3.47964	0.820187	0.488043	0.89943	1.13827	5.14758	1.82725	5.28075	4.55805	2.07839	0.0339862	0.559537	1.50067	1.99889	1.9266	1.40355	1.85332	1.63632	3.04168	1.91605	1.33728	2.81974	2.27919	0.626298	4.00649	0.719874	1.93577	5.35008	2.47894	4.0691	1.11113	1.80768	1.82346	1.16674	2.70535	0.00445753	0.833665	2.33953	0.0604232	0.612971	1.5213	1.37354	0.178899	5.09761
EPIC379	0.117921	9.86447	0.221864	3.74704	7.71502	2.41991	1.30224	0.434438	1.86917	0.265995	5.00234	3.06005	5.04669	4.66302	3.39992	0.0140701	0.371202	0.574226	3.26617	0.814259	0.0461792	0.293982	2.53871	3.18586	1.92391	1.33031	1.88289	2.19735	1.21499	4.64095	2.47104	0.0458781	6.5401	2.51363	5.22583	0.477259	2.00639	5.96511	2.41282	1.65085	0.723213	0.548991	0.475952	2.43566	0.608635	1.68808	1.33668	0.635912	3.55965
EPIC380	1.3713	8.81292	0.280896	0.990576	6.80456	2.54693	0.0593508	0.638991	0.876401	0.414036	4.94031	1.65197	4.76339	5.03455	0.970111	0.0605801	0.331702	3.65382	0.495003	0.269398	2.4329	0.741593	1.39921	4.21378	0.862238	7.39743	3.26155	2.65246	2.37155	4.83745	0.617643	0.854778	5.68585	2.47284	5.44885	1.37728	2.20516	1.98248	1.61882	3.76038	5.00443	8.27455	2.11935	4.09612	7.25212	2.72032	2.19307	4.8187	5.07851
EPIC381	0.117921	9.11584	0.691671	3.97084	3.95004	3.3196	1.15454	7.21428	9.85563	0.499576	5.42575	0.871476	4.01492	5.41089	6.522	0.0828738	0.307818	0.701947	0.614999	2.03697	1.19682	2.75273	1.11161	3.93142	6.08241	1.95382	3.05022	1.5727	0.656968	3.40436	0.667468	1.43866	3.9052	1.33224	6.59499	2.45954	2.75811	1.70758	2.56714	3.50309	0.0691276	1.09258	0.858874	0.579327	0.715818	2.87518	2.38709	0.430063	4.06493
EPIC382	0.765149	8.52838	0.0228966	0.456046	7.17113	2.94929	0.962578	0.423383	0.00828528	0.691671	3.97349	2.47352	6.16227	3.62584	0.90608	0.0482604	1.01395	0.585657	1.44311	0.815794	1.14657	0.0617614	1.15309	3.5886	0.985483	1.84686	1.59081	3.25945	2.6787	4.3991	0.636761	2.3432	3.52117	2.5685	5.19804	1.06885	2.63965	1.96371	2.46101	1.3559	0.381992	1.27787	3.87789	1.40868	1.22201	1.77704	1.37059	0.355538	3.99569
EPIC383	1.94661	9.77074	1.69007	1.30006	5.39238	3.51967	1.59527	0.877166	0.00828528	1.55673	6.08819	3.27721	5.64699	4.23569	1.33165	0.0367836	0.385754	1.87311	3.25928	2.27981	0.680792	0.786391	1.65739	6.01571	1.55719	1.80004	2.83384	4.33529	1.154	5.60012	0.468064	2.14804	4.34962	2.32933	6.40019	4.20467	3.70533	3.09069	3.15507	3.36857	1.44202	1.59241	1.52152	1.80827	1.04801	1.7976	1.15753	0.24267	5.17136
EPIC384	1.36624	8.35699	1.13985	0.607046	4.55097	3.06812	0.498134	0.176679	0.709307	0.314508	6.16745	1.32043	5.69565	3.93384	2.17717	0.0425696	0.475211	0.496909	0.372768	0.74293	0.107319	0.189726	1.64005	2.88794	0.34965	3.07348	5.1147	2.26983	4.07868	3.85837	0.399701	0.977135	4.0883	3.83286	5.61763	2.83539	3.96723	6.38546	2.49455	1.38939	1.73638	3.261	0.772349	0.457355	3.96328	2.15927	1.58387	2.2273	4.3127
EPIC385	1.51579	8.77432	1.39294	0.400112	5.13922	2.77449	2.87859	0.566057	0.598606	1.20892	4.56295	2.41549	5.16807	4.19251	1.83119	0.0458725	0.768572	0.784997	3.41685	1.82688	0.381906	0.0617614	1.00228	3.44917	1.9528	2.42622	1.67938	2.94047	0.848975	3.66205	0.295103	1.06323	3.39252	2.18645	4.19413	1.54503	2.21381	3.1213	2.19325	1.5465	0.0485315	2.06973	3.1119	0.311448	0.865945	1.83098	1.214	0.271772	3.46917
EPIC386	1.79465	8.92372	0.151337	3.07675	4.2451	1.74197	0.0593508	0.583075	0.795136	0.804247	5.67967	1.48257	5.16741	5.71964	2.96999	0.024079	0.945406	1.34657	1.43595	2.12161	0.718698	2.27733	0.879137	2.43095	2.08954	1.3113	4.2687	3.43176	0.387871	6.3633	3.19993	0.405341	5.32516	1.85957	4.83159	3.8959	3.68814	1.87834	1.18873	2.98589	0.154934	0.68551	1.12565	0.0569128	0.575509	1.15467	1.5677	0.369809	10.0126
EPIC387	2.50494	9.03175	0.749866	0.510385	5.23848	4.17133	4.77701	0.35515	3.17997	0.796773	5.58419	1.7478	5.12256	5.08981	2.59089	0.0725654	3.68989	0.282953	1.003	1.13313	0.0461792	0.964737	2.29862	3.38909	1.33148	4.41024	5.54298	2.66836	1.57384	4.03279	0.237511	2.02772	5.19419	1.98259	4.1458	1.13318	2.38619	3.56903	3.0823	2.44302	0.459924	2.8064	0.812798	1.46674	5.50344	4.09537	1.63858	0.19126	2.38799
EPIC388	1.01704	8.9027	0.356218	0.937151	6.61333	2.25495	1.56274	0.786524	0.912239	0.207116	4.94573	2.03624	6.43144	4.28169	1.02729	0.0945983	0.305185	1.29933	0.746623	0.42845	0.552156	1.02649	2.36071	4.32941	0.875103	1.66336	3.33178	2.2169	7.70388	5.00906	0.335568	1.11623	5.11092	2.98326	5.76593	1.98264	4.56424	1.57545	3.45878	2.14044	0.921214	2.35297	0.928844	2.38059	6.1061	2.80189	1.25142	0.375845	4.6568
EPIC389	3.53119	9.25674	0.516263	1.59984	5.69559	3.57668	1.46285	1.12875	0.827545	0.358919	6.92813	2.94163	5.39751	5.38346	1.26565	0.031347	0.442789	0.560386	5.68938	2.34683	2.1144	0.205212	1.45967	2.47372	0.816613	2.47283	3.13983	4.89398	4.77012	4.83635	0.740177	1.60217	3.08176	1.81114	4.83264	4.36223	3.07864	3.22761	3.72196	3.40787	0.171606	3.11762	1.9554	0.114104	1.15711	3.9807	1.12706	0.429839	3.74688
EPIC390	1.18838	9.72297	0.407522	0.593427	5.84566	2.51087	2.06287	0.553382	0.241229	1.46296	5.3535	2.4209	4.02748	4.7084	2.0031	0.00846437	0.779752	2.18128	2.51486	1.80361	2.34352	0.939658	0.949656	2.01245	0.923908	1.90434	3.04144	1.82808	0.524143	5.33558	0.324832	3.73747	3.55633	1.75353	5.2342	1.81555	2.42079	2.37432	1.3852	3.33981	1.55378	2.22956	1.67577	3.11008	0.7502	1.88145	0.945648	0.949556	4.26326
EPIC391	1.14899	9.87537	1.87565	0.562217	6.15423	1.67427	2.07384	0.264388	0.845391	0.963311	6.54079	3.04185	4.82504	4.99328	1.0416	0.0312082	0.541447	0.498515	0.748197	0.67752	1.88394	0.245354	1.02691	3.20534	0.737796	3.02606	4.29683	3.33393	0.922079	5.41493	0.347012	1.99615	4.70531	2.715	5.29114	2.53647	2.6218	4.46009	2.63402	2.30704	0.417755	0.459982	1.2899	1.32937	1.73142	1.5117	1.22602	0.140938	5.2001
EPIC392	1.98124	9.96543	2.10921	0.96934	4.48266	2.55656	0.534264	1.82879	0.656324	2.21524	4.10871	1.15528	4.07215	5.10032	1.53209	0.0455057	0.634915	0.650493	0.837247	4.14979	0.0461792	0.0617614	1.34816	1.85163	1.43665	3.98919	3.03852	2.06013	1.22546	5.18746	1.70409	1.40306	4.51108	2.6302	4.45524	1.18709	1.48384	2.48044	1.83793	0.925832	0.227741	1.7999	3.90475	0.534292	0.987236	2.7881	0.824151	0.185619	5.18619
EPIC393	0.117921	8.71397	0.409124	0.953254	5.81772	1.81713	1.89276	1.66324	0.681948	0.224266	4.34123	1.28658	3.59112	3.28062	1.77047	0.123467	1.79052	1.05575	1.36779	1.0286	2.34568	4.21047	0.940359	2.40545	3.42899	1.02882	2.10293	2.34355	0.628056	3.93379	0.0585506	1.67197	4.52469	2.57937	4.68416	2.03258	2.42388	1.74985	1.28632	1.57305	0.00445753	2.81019	1.58259	0.212038	1.02803	1.46214	0.820156	0.487455	4.42675
EPIC394	1.66108	9.02344	0.65863	2.25744	6.37265	2.45718	1.49613	0.535742	3.10654	1.72917	4.21898	2.25561	6.37684	3.93797	2.58554	0.0434529	0.529499	1.3137	1.30252	0.578837	0.0461792	0.406565	3.6453	4.25375	0.659671	3.12	2.87808	3.02026	4.92336	5.21779	1.58778	0.849121	4.61489	4.00138	7.86602	0.721383	3.31889	2.48475	3.30014	1.68059	0.24568	2.02758	1.06305	2.19848	2.86125	2.64852	1.34582	0.257655	4.0336
EPIC395	0.117921	9.74525	1.04611	1.69089	4.90495	3.00077	3.78231	0.881223	1.54939	1.00608	4.76223	3.06265	5.03772	4.04799	1.03753	0.039502	0.867013	0.417559	4.35349	2.18843	3.8032	0.254039	1.3882	1.77274	0.46335	1.68762	3.09035	1.83392	5.86271	3.45864	0.0585506	1.99003	2.36877	1.72666	5.07167	1.57362	1.90872	2.00251	6.73411	2.91175	0.00445753	1.91184	1.66466	0.0380682	1.73128	1.46487	2.80729	0.0955715	7.78747
EPIC396	1.4136	9.00828	1.3272	0.686614	7.91724	3.08085	1.80006	0.434265	0.23427	1.20433	5.71327	5.44023	4.99052	5.03901	1.18388	0.105021	0.533625	1.14552	1.90588	1.80818	0.332316	0.600624	1.82004	2.4724	1.40413	1.63035	4.34374	4.91757	4.30046	4.86769	1.09279	3.55625	5.37405	3.33507	6.64281	3.51489	2.06357	4.45259	3.10431	1.06542	1.14745	3.10911	3.10851	0.872444	6.40109	2.4476	2.10633	0.305877	4.27181
EPIC397	0.117921	8.57326	2.27629	2.24347	6.52616	2.88574	2.1354	2.158	0.53861	1.04109	4.71066	1.81725	7.09595	5.16044	2.481	0.0494726	4.94895	1.9504	2.228	1.6604	0.893444	3.3157	3.01564	4.14506	6.24436	1.2449	4.76147	2.9667	0.25057	4.72892	0.900715	2.71965	5.39449	2.59092	6.08974	0.596529	2.81058	2.74297	2.08904	3.02634	0.141522	0.486519	1.91648	0.0640642	0.505683	1.96407	0.71709	0.132274	5.37477
EPIC398	1.65978	8.11951	0.31548	0.342949	4.67414	3.85848	0.0593508	0.333112	0.409335	3.23364	4.65388	1.07324	4.06197	4.16214	0.910721	0.063417	0.277344	1.36181	0.467882	3.77531	0.275682	1.75012	10.095	2.86234	1.68002	1.32857	1.49207	5.91359	0.822299	5.40201	0.999647	2.0856	3.82468	1.71821	4.39813	1.41734	2.02547	2.59854	1.4705	2.72755	0.116814	1.55402	1.79879	0.15228	0.940898	1.61793	2.49496	0.571175	3.87848
EPIC399	1.89946	10.2937	1.58202	0.485232	4.68206	1.71286	1.49426	1.23217	1.38737	1.7843	3.55575	2.10602	4.26659	4.3598	2.11099	0.0390926	0.299309	0.0961062	2.18567	1.14456	1.21876	1.58814	0.566186	1.9404	1.3595	2.02746	1.27064	2.08049	0.299913	4.00781	0.524507	0.67894	4.00573	2.03213	5.88914	0.890896	1.55749	1.94842	0.926864	3.08155	0.190781	2.21149	0.518733	0.154129	0.745953	1.38745	0.867897	0.0827491	2.70698
EPIC400	0.117921	9.01156	1.9223	0.568243	6.70855	2.35763	1.07948	0.761978	1.09952	2.80636	4.48874	1.66472	5.55869	5.10393	1.72005	0.0334438	0.340736	0.583253	3.2804	1.55253	0.0461792	2.76747	0.516319	3.80384	0.683992	4.00001	2.31996	4.55957	1.00476	4.17819	0.358362	1.34336	4.06606	2.30952	8.60448	2.36375	2.5113	1.47373	1.89515	3.30519	0.325566	1.46011	2.67874	0.239518	0.872075	2.07418	0.497258	0.151457	4.48387
EPIC401	1.30976	10.2267	0.50177	1.26942	5.3053	4.44047	0.0593508	0.54485	1.35635	0.598914	5.25301	1.56954	3.64895	5.01391	1.92331	0.0159134	0.615935	0.857371	1.66944	2.39624	1.67903	2.55452	1.29123	2.25736	4.15361	1.508	5.34166	2.64212	0.451233	3.21964	0.831573	2.69374	3.63539	2.37999	4.97095	1.65217	2.43418	2.46697	1.73341	2.7299	0.0101127	1.62525	0.810717	1.08071	0.47806	1.71263	2.02008	0.154176	4.01662
EPIC402	1.63467	9.54808	1.43474	0.579434	4.88675	2.27996	0.0593508	1.10339	0.841093	1.04874	5.49252	3.39613	5.26447	3.92839	2.3674	0.0562746	0.802024	1.06233	1.6806	1.27187	0.372387	1.28268	1.06973	1.54894	1.33987	1.86214	2.16711	3.18813	0.318901	4.59256	0.907489	0.52916	3.95454	1.57978	5.80192	1.0364	3.20765	4.36564	2.68499	1.57585	1.17241	2.81019	4.97141	0.975637	3.63099	1.95275	1.61753	0.182466	4.53477
EPIC403	1.12111	10.5183	0.53293	0.735049	6.00462	1.98967	1.26848	2.29492	1.04581	0.236721	4.82833	2.94848	5.95795	5.84057	0.886892	0.147353	0.332912	0.303276	3.6259	3.33969	0.393157	0.672221	1.00567	5.73351	1.49211	1.61921	2.24888	2.56785	0.791973	4.12367	0.368102	1.34876	4.78172	1.03515	4.69237	3.13857	2.49697	1.80407	2.38136	2.3139	0.072427	0.584633	1.13856	0.109409	0.870876	0.310101	1.1293	0.49602	2.61504
EPIC404	1.15764	9.25716	1.35031	0.361943	4.66807	1.77111	2.51341	0.619133	0.5321	1.09261	5.25239	2.95244	3.38896	4.8973	2.00286	0.263718	0.555302	0.482678	1.82024	1.5914	0.806531	0.878664	1.61585	2.27778	1.81711	2.19949	3.72217	3.27473	0.662491	3.21852	0.178127	0.752452	4.55246	1.02284	3.44555	0.953621	1.72852	2.99648	2.37738	2.20753	0.116892	3.34142	1.72913	0.179099	2.83222	1.2885	3.02141	0.217037	2.89452
EPIC405	0.117921	9.7344	1.07139	2.61918	5.1735	3.22985	1.46013	0.185209	1.04545	0.852725	4.63102	0.943128	4.16832	4.20243	6.2824	0.0106408	0.461964	1.0232	2.01835	0.828435	0.0461792	0.672245	1.63044	1.61145	0.881815	1.59027	3.0093	2.51194	1.44584	5.68426	1.10569	0.991899	2.97854	2.1186	5.14551	0.426478	1.92504	2.31928	2.60092	1.32303	0.346241	0.528487	1.27307	0.0191725	0.587695	1.24569	1.24955	0.257115	5.05863
EPIC406	1.1336	9.43296	0.809959	0.63426	6.57078	3.91811	0.691432	0.598133	1.15187	1.2039	5.05549	1.08088	5.37658	4.7129	0.691836	0.0350254	0.417946	1.04359	1.29705	2.26479	0.833101	1.31661	1.93679	3.98393	1.76488	1.87573	3.5528	2.98721	1.30252	4.11242	0.505891	1.8973	5.31207	2.53582	5.92682	1.54982	2.68711	2.96761	2.09267	2.47155	0.234655	1.62451	1.71897	0.571523	0.726181	1.04075	2.48147	0.228572	4.50557
EPIC407	1.01863	9.93938	0.151426	1.65696	5.33526	1.72388	0.751089	2.49314	0.00828528	1.00164	3.99034	0.737983	5.10624	4.4528	1.38134	0.0743201	0.299734	0.478126	2.2493	0.726226	0.548803	2.27766	0.990617	1.34818	2.24115	1.52858	3.5529	4.2601	0.256567	5.13235	3.51209	1.14904	5.34352	1.56923	3.58834	1.07417	2.66687	2.00042	1.84438	1.57735	0.201416	0.955676	2.38145	0.0321089	0.439991	0.787504	1.09718	0.115868	4.54394
EPIC408	1.13495	8.81808	1.33715	0.659747	4.15081	2.50066	1.28307	0.46329	1.47045	0.852725	6.24518	1.88163	4.03177	3.93529	2.05767	0.0260022	0.637855	0.599879	2.64288	1.71401	0.497045	0.274667	1.76942	2.47356	0.760215	2.11131	2.44089	2.93274	1.33623	3.71096	0.0585506	1.04304	3.52119	2.62631	6.08039	2.55914	2.0436	3.13575	2.39961	2.58162	1.95634	0.555365	1.14826	4.38878	0.812311	2.52718	1.71653	0.10975	6.62031
EPIC409	0.906361	8.78704	0.534158	2.08707	6.29551	4.44786	0.0593508	0.384361	0.778143	1.49514	5.83676	1.92898	4.61851	6.12062	2.15764	0.0363604	0.382166	0.449817	1.74332	0.933309	1.31347	1.00443	0.471759	3.15284	1.18086	2.24564	4.15955	4.50157	0.954838	6.36727	1.21625	2.44215	3.58941	2.12146	4.3119	2.69871	2.58052	1.92502	2.20919	2.41487	1.02994	0.983409	2.20133	1.17036	0.432486	2.47822	1.381	0.109949	5.15453
EPIC410	0.618742	8.86002	3.11247	0.638635	5.5026	1.76517	2.49592	0.821202	0.606432	0.579336	4.55056	2.2401	4.62462	4.00683	1.51673	0.0408676	0.654086	0.496821	1.46091	0.519431	0.995025	0.357186	0.682852	3.0169	1.10669	1.66427	2.43516	2.84238	0.75983	5.14007	0.0585506	2.03462	3.96786	2.44189	5.52402	1.46684	2.10045	1.74744	2.07681	1.7817	0.0226309	2.60504	1.12527	0.0774507	0.873639	1.33958	1.31135	0.112756	4.61208
EPIC411	0.117921	8.55777	0.642722	0.752889	3.54073	3.24397	3.51735	0.623948	1.42392	2.07747	5.75883	2.62048	5.18919	4.47632	2.30687	0.0588275	2.13205	0.646931	1.71427	1.18101	1.48322	0.416336	2.07299	2.57866	0.657714	2.03442	4.23263	2.43545	3.28938	3.38478	0.0585506	1.73535	5.77469	3.19081	7.51653	1.32225	2.06719	2.01321	3.20764	2.3211	0.406984	1.49086	1.28418	1.55615	3.40985	2.92785	2.8194	0.141251	4.49683
EPIC412	3.42128	10.1572	1.20601	0.617478	6.3389	1.64395	1.66327	1.25625	1.63779	1.68529	4.48799	1.24135	5.07335	5.92163	0.847489	0.13629	1.50284	0.446283	3.36274	2.32965	0.291883	1.16581	1.03721	4.14574	1.76433	1.98004	2.27175	2.71442	2.34586	4.47773	0.554154	0.227552	8.03575	1.30186	5.46559	5.70472	8.81411	3.2804	2.78538	1.82178	0.00445753	1.82387	3.00664	0.0543988	1.21735	2.89834	0.15056	0.0920187	3.46244
EPIC413	1.31596	8.52478	0.653689	1.8955	7.3448	1.48816	0.0593508	0.281917	0.937734	2.62173	4.74329	2.54514	3.95009	4.39903	1.73749	0.0389641	0.508989	0.780369	0.720219	0.61166	0.96377	0.89798	1.31273	0.40148	0.813755	2.41371	3.43524	1.56315	1.63273	5.01182	0.69012	1.00795	3.40593	1.40913	4.35662	1.13626	3.16406	1.97054	1.26441	2.56576	0.215751	2.63657	1.76552	0.17791	3.73402	1.56133	3.59943	0.44611	4.07378
EPIC414	0.968618	8.57135	0.388052	0.340465	6.30844	2.47427	0.0593508	0.35709	0.886837	1.67383	4.04287	1.95569	4.42991	3.47886	1.87802	0.0672831	0.235958	0.690961	1.20971	2.25564	0.0461792	1.45574	1.35741	4.65991	1.26889	2.384	2.9662	2.37184	1.08403	4.60257	0.596963	1.43394	3.14504	4.02291	5.68253	0.989489	2.12926	1.10977	1.82895	1.80328	1.01212	1.28001	2.5677	2.68289	1.94962	2.61272	1.57297	0.247102	3.56883
EPIC415	1.29484	8.58272	0.33469	0.967814	5.00404	3.55939	1.3127	0.539038	0.825403	0.347187	5.67089	1.57187	5.64211	4.99131	1.45532	0.0576264	0.485641	1.1572	1.71076	1.29606	0.658577	0.478561	2.98472	4.13837	0.891835	3.25655	2.96418	3.89877	3.04015	3.99958	0.426654	2.28693	3.48804	2.80695	3.98604	1.56934	2.21966	2.44749	3.4351	4.49135	0.170879	2.25985	1.45024	1.20262	1.78319	2.667	2.16236	0.547438	3.58762
EPIC416	2.18505	9.05678	1.01199	0.83346	4.83656	1.91612	2.64977	1.23097	0.624404	1.36481	5.84428	2.69361	5.15055	5.73066	2.1119	0.0315466	0.43883	0.224739	2.56532	1.93583	0.601719	0.329897	0.628031	2.8822	1.01088	1.62164	2.5513	3.32894	0.630471	3.68764	0.0585506	0.721681	5.17901	1.26776	4.02409	1.6618	1.951	2.81589	1.76583	2.29529	0.104845	2.00151	2.23757	0.00434017	0.633485	1.36127	2.28675	0.126409	4.33041
EPIC417	1.5942	9.09884	0.580733	1.54266	4.84436	3.21856	0.0593508	0.25616	0.497801	1.47495	5.91336	1.4296	5.17557	4.24007	1.24851	0.0686975	0.340296	1.09726	1.71066	3.37527	0.532995	1.92439	1.02404	3.25236	3.59	2.33385	2.65035	3.32473	0.715711	4.36261	1.09675	0.865857	4.51262	2.39891	3.5806	1.71763	2.58225	3.11621	2.12481	1.89915	0.593742	0.919725	1.79558	0.671268	0.724974	5.2523	1.69001	0.366553	4.05421
EPIC418	2.3944	9.12218	0.498538	1.6672	7.24879	1.75058	0.0593508	1.09662	0.776117	0.0322054	8.34273	1.54294	4.80363	8.09066	1.24955	0.0280403	0.449601	2.02987	3.48722	1.36149	1.84042	1.5606	0.85494	2.53319	2.27367	3.01175	3.46139	3.99239	1.44586	5.37363	1.72402	2.15703	3.48314	1.86734	4.80193	1.95992	2.74586	3.55174	2.2727	2.05104	0.37953	1.22988	0.377147	1.24088	1.16223	2.85886	2.81596	0.347652	4.94726
EPIC419	3.15682	8.77368	2.2188	2.15709	4.63591	2.3102	0.421555	1.24808	0.740853	0.456514	5.82307	1.93897	6.17123	5.23806	1.54315	0.0280328	0.502079	0.422522	1.94976	2.2457	1.34806	0.405556	0.930868	3.47312	1.36501	2.13086	3.40821	4.00647	1.05003	3.44832	0.540499	0.118693	6.3984	1.82257	5.23468	1.32531	2.63928	4.19597	2.27422	3.34862	0.0252114	0.703221	1.23193	0.00434017	0.582145	1.31766	2.88013	0.224816	4.70791
EPIC420	2.32458	8.73854	0.464927	1.96752	5.0743	2.60233	1.30745	0.282904	0.972936	1.81735	5.22433	5.16663	5.8639	4.51435	1.95909	0.0231723	1.22884	0.366588	1.51684	2.73357	2.66775	2.21575	1.35794	2.52328	2.13402	2.10059	2.45723	5.1822	0.847296	4.88619	0.0585506	2.26793	4.21651	3.48465	4.50232	2.01231	2.88248	3.21435	2.48382	3.31382	0.114961	1.21014	1.61953	0.941701	0.556362	4.49782	1.28364	0.246819	3.55467
EPIC421	1.79289	9.01328	1.38843	1.49579	7.75592	2.06466	1.38155	0.762974	0.205967	0.318502	3.65859	3.13555	5.28925	4.605	1.01858	0.0313387	0.902615	1.09319	2.93537	0.561225	3.81362	0.191989	2.70466	3.99477	1.11793	2.28004	3.64675	2.87393	0.906642	4.45206	0.679392	1.25816	5.26075	2.32237	8.24903	0.988513	1.59853	1.24032	2.62526	1.95435	0.0363265	1.0557	2.63257	0.823029	0.658469	1.22123	0.65878	1.68531	4.95927
EPIC422	1.46536	9.32165	1.62195	0.581487	4.59423	1.79922	0.140284	1.11894	0.568844	0.258822	5.01716	2.51653	5.31858	3.68744	1.73538	0.0375488	0.590369	0.51275	1.34626	2.63124	1.26057	1.53415	0.594248	3.60354	1.94195	2.00066	3.66276	2.72729	0.289755	4.39811	0.510535	0.881268	4.02277	1.2809	5.22815	3.47078	2.3299	2.31951	2.34745	1.71538	0.279808	1.13691	1.48655	1.67002	0.65451	1.78883	2.02314	0.159612	5.54016
EPIC423	0.422316	8.9355	0.217138	0.661283	6.20908	7.20248	1.71603	0.387949	0.00828528	0.116373	4.64658	2.31688	4.62194	4.21509	1.30429	0.0281721	0.815303	1.50799	0.786665	0.723879	0.755991	2.25335	3.5379	2.85204	0.942662	1.69635	3.60437	2.53113	1.15015	5.33878	0.217424	3.39226	4.11042	4.24899	4.53418	1.38406	2.38859	1.41061	4.10684	2.30359	2.99277	0.751842	1.08652	0.516071	0.522537	2.39706	2.12896	1.02992	4.95067
EPIC424	1.58856	8.13433	1.52975	0.673535	4.84622	2.69095	1.13888	1.63485	1.05656	0.433757	4.04982	1.24735	4.33659	5.3737	1.13734	0.0272184	0.160215	1.51067	6.12559	2.99876	0.74484	4.23193	1.03289	1.81809	2.6038	1.72731	1.33784	3.57949	0.501812	4.01019	0.148626	1.63737	4.88788	3.95726	4.82373	3.97333	2.60016	1.96515	2.04546	2.36113	0.0738633	0.67243	1.51802	0.227336	0.433601	0.526926	1.68987	0.204147	4.10746
EPIC425	0.117921	8.74136	0.564747	0.972327	5.93809	2.8646	1.91822	0.843905	0.682825	1.57376	5.57621	1.65205	4.45086	5.60331	0.841297	0.0220541	0.378554	0.180153	2.14718	0.439229	1.51502	0.248995	0.635716	2.17023	0.686243	1.63239	3.53778	2.99313	1.24525	4.14111	0.218782	1.5847	3.6293	1.11229	4.44619	1.48734	1.86769	2.52526	2.64049	1.75889	0.114614	2.00188	2.91909	0.175174	0.893339	1.10274	0.938872	0.108063	4.37045
EPIC426	3.90926	8.8138	0.437317	0.479161	4.43852	2.81419	2.14434	0.507243	0.602848	1.42107	6.20839	1.77471	4.24055	5.38471	2.00722	0.0333262	0.401753	0.25646	2.54	2.09602	1.55794	1.01953	1.88509	3.94339	1.33477	3.23525	3.09869	1.9165	1.19957	3.55558	0.344941	1.31905	3.33009	2.3817	4.66418	2.1418	2.08925	2.6796	1.46828	1.95642	0.229313	1.88924	1.22605	3.47579	1.09538	3.39719	1.77958	0.133164	3.75596
EPIC427	2.51376	8.24756	1.19447	0.827597	5.78033	2.35095	1.71925	1.26638	0.711641	0.907544	5.94827	2.72	5.85222	5.02437	1.93905	0.0450312	0.456992	0.160742	4.03541	0.583759	1.70299	0.372469	0.758748	2.53185	0.774735	1.8291	2.70505	3.80314	0.677914	4.25898	0.0585506	1.20486	3.37075	2.32932	5.93278	1.9123	2.48231	2.9296	2.14463	2.68421	0.110977	1.35719	3.09403	0.0431719	0.583399	2.79067	1.23998	0.231703	4.35754
EPIC428	1.09562	10.1921	1.70204	1.53156	4.465	2.85923	2.1531	3.36374	0.521877	0.672044	4.98745	4.05008	4.92077	3.69406	2.35028	0.0425404	1.77547	0.386059	2.16606	1.52773	0.980203	1.18138	1.44407	3.25528	1.64321	1.44908	3.6551	4.85684	0.413751	4.87217	0.758007	1.59455	3.56975	1.34024	4.08144	2.23112	2.30277	3.95104	2.28076	2.48586	0.104065	0.791823	2.01093	0.402372	0.560467	1.65349	2.03853	0.253589	4.09289
EPIC429	0.451577	8.95078	0.560096	0.33045	7.00445	2.60819	2.33779	0.541688	0.618286	0.167065	6.17446	4.20713	6.53818	5.15524	0.737914	0.0287433	0.486898	0.705365	3.10661	2.15164	1.50787	0.732212	2.57882	2.31139	0.383654	2.09266	3.69693	2.97062	2.27508	4.67322	0.349569	1.69138	5.38857	1.97531	4.21098	1.37945	1.66409	5.53032	4.10123	3.38912	2.42666	3.07424	1.06775	3.59638	1.59593	3.21932	0.927741	0.212919	4.72739
[truncated: 145 more rows]
[truncated: 753 more columns]

## Sheet: Figure 2B
Case-control pair	Metabolite1	Metabolite2	Metabolite3	Metabolite4	Metabolite5	Metabolite6	Metabolite7	Metabolite8	Metabolite9	Metabolite10	Metabolite11	Metabolite12	Metabolite13	Metabolite14	Metabolite15	Metabolite16	Metabolite17	Metabolite18	Metabolite19	Metabolite20	Metabolite21	Metabolite22	Metabolite23	Metabolite24	Metabolite25	Metabolite26	Metabolite27	Metabolite28	Metabolite29	Metabolite30	Metabolite31	Metabolite32	Metabolite33	Metabolite34	Metabolite35	Metabolite36	Metabolite37	Metabolite38	Metabolite39	Metabolite40	Metabolite41	Metabolite42	Metabolite43	Metabolite44	Metabolite45	Metabolite46	Metabolite47	Metabolite48	Metabolite49
[truncated: 550 more rows]
[truncated: 753 more columns]

[truncated: 10 more sheets: Figure 2C, Figure 3, Figure 4A-D, Figure 5A-F, Figure 6A-F, Figure 7C, Supplemental Figure 1, Supplemental Figure 2, Supplemental Figure 3, Supplemental Figure 4]
